# Supplementary material for: Can low-carbon cities pilot policy promote enterprise sustainable development? Quasi-experimental evidence from China
Source: PLoS One. 2024 May 2;19(5):e0301317. doi: 10.1371/journal.pone.0301317 (PMC11065218; doi:10.1371/journal.pone.0301317)
Supplement: S1 Data — (XLSX) [file pone.0301317.s001.xlsx]

## Sheet: Sheet1
Code	Year	Industry	Total	Inva	Uma	DID	Size	Age	Board	Inde	Top1	Lev	Roa	Gov	FDI	Tangcitybl	Prov
1	2007	7	0	0	0	0	19.148	3.13549	2.19722	0.375	0.2596	0.424184	-0.058897	0.0967505	0.0376904	0.197749	12
1	2008	7	0	0	0	0	19.148	3.17805	2.30259	0.3333	0.2608	0.491793	-0.068435	0.102524	0.036138	0.187997	12
1	2009	7	0	0	0	0	19.2558	3.21888	2.30259	0.3333	0.261	0.610368	0.019663	0.107399	0.0355066	0.2084	12
1	2010	3	0	0	0	0	19.148	3.2581	2.30259	0.3333	0.261	0.298574	0.109659	0.115516	0.0313945	0.202964	12
1	2011	3	0	0	0	0	19.148	3.29584	2.19722	0.375	0.261	0.294935	0.04683	0.116429	0.0279817	0.185684	12
1	2012	3	0	0	0	0	19.148	3.3322	2.30259	0.3333	0.261	0.232528	0.040506	0.114446	0.0282671	0.17872	12
1	2015	3	0	0	0	1	19.8037	3.43399	2.30259	0.3333	0.2842	0.590402	0.0172	0.155795	0.0259851	0.188444	12
1	2016	3	0	0	0	1	19.2259	3.46574	2.30259	0.3333	0.2842	0.203456	0.17753	0.160907	0.0241763	0.209216	12
1	2017	3	0	0	0	1	19.4096	3.49651	2.30259	0.3333	0.2843	0.315247	0.021917	0.14816	0.0230364	0.228871	12
1	2018	3	0	0	0	1	19.6768	3.49651	2.30259	0.3333	0.2843	0.477966	-0.061543	0.146084	0	0	12
2	2007	19	0	0	0	0	21.0997	3.09104	2.77259	0.3333	0.201	0.485005	0.053105	0.0967505	0.0376904	0.197749	12
2	2008	19	0	0	0	0	21.0519	3.13549	2.77259	0.3333	0.2015	0.458645	0.007559	0.102524	0.036138	0.187997	12
2	2009	19	0	0	0	0	21.0003	3.17805	2.77259	0.3333	0.2015	0.467575	-0.037083	0.107399	0.0355066	0.2084	12
2	2010	19	0	0	0	0	20.9807	3.21888	2.77259	0.3333	0.2015	0.47796	-0.003422	0.115516	0.0313945	0.202964	12
2	2011	19	0	0	0	0	20.9548	3.2581	2.77259	0.3333	0.2015	0.476484	0.009055	0.116429	0.0279817	0.185684	12
2	2016	14	0	0	0	1	21.6504	3.43399	2.77259	0.3333	0.1741	0.463708	0.046281	0.160907	0.0241763	0.209216	12
2	2017	14	0	0	0	1	21.7921	3.46574	2.77259	0.3333	0.1741	0.517747	0.007876	0.14816	0.0230364	0.228871	12
2	2018	14	0	0	0	1	21.8616	3.49651	2.70805	0.3571	0.1741	0.49404	0.050217	0.146084	0	0	12
3	2011	8	0	0	0	0	19.7083	3.21888	2.30259	0.3333	0.1741	0.19342	0.022931	0.116429	0.0279817	0.185684	12
3	2012	8	0	0	0	0	20.4871	3.2581	2.30259	0.3333	0.1741	0.624158	0.005614	0.114446	0.0282671	0.17872	12
3	2013	8	0	0	0	1	20.304	3.29584	2.19722	0.375	0.1741	0.462754	0.028639	0.119395	0.0263963	0.172481	12
3	2014	8	0	0	0	1	20.339	3.3322	1.94591	0.5	0.1342	0.474294	-0.049025	0.130138	0.0253926	0.16982	12
3	2015	8	0	0	0	1	19.9901	3.3673	2.19722	0.375	0.2599	0.223847	0.02756	0.155795	0.0259851	0.188444	12
3	2016	8	0	0	0	1	20.0584	3.4012	2.30259	0.3333	0.2999	0.149962	0.158579	0.160907	0.0241763	0.209216	12
4	2007	9	0	0	0	0	19.148	2.99573	1.94591	0.5	0.2219	0.07429	0.021271	0.143172	0.0340128	0.380468	4
4	2008	9	0	0	0	0	19.148	3.04452	2.07944	0.4286	0.2219	0.062781	0.009479	0.155533	0.036038	0.325786	4
4	2009	9	0	0	0	0	19.148	3.09104	2.19722	0.5	0.2315	0.076589	0.003948	0.157106	0.0332121	0.376594	4
4	2010	6	0	0	0	0	19.148	3.13549	1.94591	0.5	0.2315	0.049469	0.011407	0.157306	0.0297682	0.367116	4
4	2011	6	0	0	0	0	19.148	3.17805	1.94591	0.5	0.2315	0.049469	-0.006984	0.174897	0.0287288	0.340426	4
4	2012	8	0	0	0	0	20.2352	3.21888	1.94591	0.5	0.6271	0.118931	0.063746	0.174244	0.0295885	0.337276	4
4	2013	8	0	0	0	1	20.2559	3.2581	2.07944	0.4286	0.6271	0.100605	0.036318	0.173228	0.028233	0.33039	4
4	2014	8	0	0	0	1	20.3288	3.29584	2.07944	0.4286	0.5148	0.112276	0.011522	0.175659	0.0276044	0.32764	4
4	2015	3	0	0	0	1	22.0012	3.3322	2.07944	0.4286	0.2822	0.189809	0.052909	0.190639	0.0367142	0.32047	4
4	2016	3	0	0	0	1	22.8265	3.3673	2.07944	0.4286	0.1246	0.246583	0.064758	0.187908	0.0337263	0.291729	4
4	2017	3	0	0	0	1	23.0915	3.4012	2.07944	0.4286	0.1242	0.326949	0.08331	0.181735	0.0569901	0.299438	4
4	2018	3	0	0	0	1	23.0714	3.43399	2.30259	0.3333	0.2	0.29251	0.032666	0.174769	0.0366025	0	4
4	2019	3	0.693147	0.693147	0	1	23.2119	3.46574	2.30259	0.3333	0.2292	0.370962	0.037977	0.164458	0.0281276	0	4
5	2007	19	0	0	0	0	22.4879	3.2581	2.19722	0.375	0.2279	0.591281	0.056781	0.0967505	0.0376904	0.197749	12
5	2008	19	0	0	0	0	22.5289	3.29584	2.19722	0.375	0.1529	0.589999	0.044634	0.102524	0.036138	0.187997	12
5	2009	19	0	0	0	0	22.7384	3.3322	2.19722	0.375	0.084	0.602092	0.054465	0.107399	0.0355066	0.2084	12
5	2010	19	0	0	0	0	23.0283	3.3673	2.30259	0.3333	0.0844	0.62953	0.044051	0.115516	0.0313945	0.202964	12
5	2011	19	0	0	0	0	23.1901	3.4012	2.30259	0.3333	0.1196	0.650402	0.03228	0.116429	0.0279817	0.185684	12
5	2012	19	0	0	0	0	23.3013	3.43399	2.19722	0.375	0.1234	0.643669	0.023331	0.114446	0.0282671	0.17872	12
5	2013	19	0	0	0	1	23.3342	3.46574	2.19722	0.375	0.1234	0.628798	0.03263	0.119395	0.0263963	0.172481	12
5	2014	19	0	0	0	1	23.4128	3.49651	2.07944	0.4286	0.1234	0.628934	0.032091	0.130138	0.0253926	0.16982	12
5	2015	19	0	0	0	1	23.6199	3.49651	2.07944	0.4286	0.1191	0.638202	0.053324	0.155795	0.0259851	0.188444	12
5	2016	19	0	0	0	1	23.797	3.49651	2.30259	0.3333	0.1191	0.623791	0.0194	0.160907	0.0241763	0.209216	12
5	2017	19	0	0	0	1	24.0231	3.49651	2.30259	0.3333	0.1191	0.633121	0.011924	0.14816	0.0230364	0.228871	12
5	2018	19	0	0	0	1	24.1194	3.49651	2.30259	0.3333	0.1748	0.649896	0.022281	0.146084	0	0	12
6	2009	6	0	0	0	0	19.2616	3.13549	2.48491	0.3636	0.2407	0.638654	0.041536	0.107399	0.0355066	0.2084	12
6	2010	3	0	0	0	0	19.173	3.17805	2.30259	0.3333	0.2407	0.59742	0.018061	0.115516	0.0313945	0.202964	12
6	2011	3	0	0	0	0	19.2889	3.21888	2.30259	0.3333	0.2407	0.60644	0.035149	0.116429	0.0279817	0.185684	12
6	2012	3	0	0	0	0	19.2952	3.2581	2.48491	0.3636	0.2407	0.602239	0.014986	0.114446	0.0282671	0.17872	12
6	2013	3	0	0	0	1	20.7507	3.29584	2.48491	0.3636	0.2999	0.358152	0.003708	0.119395	0.0263963	0.172481	12
6	2014	3	0	0	0	1	20.5054	3.3322	2.3979	0.4	0.2999	0.314128	-0.093654	0.130138	0.0253926	0.16982	12
6	2015	5	0	0	0	1	22.3646	3.3673	2.3979	0.4	0.2151	0.579577	0.003869	0.155795	0.0259851	0.188444	12
6	2016	5	0	0	0	1	22.3029	3.4012	2.48491	0.3636	0.2151	0.544721	0.008022	0.160907	0.0241763	0.209216	12
6	2017	5	0	0	0	1	21.8563	3.43399	2.48491	0.3636	0.2151	0.620116	-0.33815	0.14816	0.0230364	0.228871	12
6	2018	5	0	0	0	1	21.9091	3.46574	2.3979	0.4	0.0804	0.819505	-0.221953	0.146084	0	0	12
7	2007	19	0	0	0	0	21.3573	3.2581	2.30259	0.3333	0.5975	0.699376	-0.014524	0.0967505	0.0376904	0.197749	12
7	2008	19	0	0	0	0	21.4704	3.29584	2.30259	0.3333	0.5975	0.729266	0.004659	0.102524	0.036138	0.187997	12
7	2009	19	0	0	0	0	21.7651	3.3322	2.30259	0.3333	0.6372	0.766335	0.034199	0.107399	0.0355066	0.2084	12
8	2007	3	0.693147	0.693147	0	0	22.8578	3.21888	2.30259	0.3333	0.0804	0.493006	0.067107	0.0967505	0.0376904	0.197749	12
8	2008	3	0	0	0	0	23.0628	3.2581	2.30259	0.3333	0.0804	0.536142	0.04821	0.102524	0.036138	0.187997	12
8	2009	3	1.38629	1.09861	0.693147	0	23.1133	3.29584	2.30259	0.3333	0.0804	0.485852	0.083806	0.107399	0.0355066	0.2084	12
8	2010	3	0	0	0	0	23.2466	3.3322	2.30259	0.3333	0.0804	0.457945	0.128068	0.115516	0.0313945	0.202964	12
8	2011	3	1.09861	0.693147	0.693147	0	23.4499	3.3673	2.30259	0.3333	0.0804	0.521906	0.087526	0.116429	0.0279817	0.185684	12
8	2012	3	1.38629	0.693147	1.09861	0	23.386	3.4012	2.30259	0.3333	0.0804	0.493004	0.025796	0.114446	0.0282671	0.17872	12
8	2013	3	0	0	0	1	23.4366	3.43399	2.30259	0.3333	0.0804	0.442868	0.107516	0.119395	0.0263963	0.172481	12
8	2014	3	2.19722	1.09861	1.94591	1	23.4501	3.46574	2.30259	0.3333	0.0804	0.442985	0.055877	0.130138	0.0253926	0.16982	12
8	2015	3	2.48491	1.94591	1.79176	1	23.4742	3.49651	1.79176	0.5714	0.218	0.511696	0.034983	0.155795	0.0259851	0.188444	12
8	2016	3	1.79176	1.79176	0	1	23.5651	3.49651	2.07944	0.4286	0.2636	0.525907	0.046902	0.160907	0.0241763	0.209216	12
8	2017	3	2.99573	2.70805	1.79176	1	23.6955	3.49651	2.30259	0.3333	0.2534	0.55057	0.042418	0.14816	0.0230364	0.228871	12
8	2018	3	2.19722	1.38629	1.79176	1	23.6737	3.49651	2.19722	0.375	0.2527	0.505634	0.024705	0.146084	0	0	12
9	2007	3	2.70805	1.94591	2.19722	0	22.9509	3.3673	2.07944	0.4286	0.087	0.591938	0.023069	0.0967505	0.0376904	0.197749	12
9	2008	3	2.63906	1.38629	2.3979	0	23.0794	3.4012	2.07944	0.4286	0.1668	0.617391	0.026331	0.102524	0.036138	0.187997	12
9	2009	3	3.46574	2.48491	2.89037	0	23.331	3.43399	2.07944	0.4286	0.19	0.697358	0.010863	0.107399	0.0355066	0.2084	12
9	2010	3	3.09104	1.79176	2.83321	0	23.5246	3.46574	2.07944	0.4286	0.19	0.743477	0.006145	0.115516	0.0313945	0.202964	12
9	2011	3	2.07944	1.09861	1.79176	0	23.551	3.49651	2.07944	0.4286	0.19	0.749408	0.00143	0.116429	0.0279817	0.185684	12
9	2012	3	2.30259	1.09861	2.07944	0	23.5304	3.49651	2.07944	0.4286	0.19	0.743593	0.002743	0.114446	0.0282671	0.17872	12
9	2013	3	1.38629	0.693147	1.09861	1	23.4797	3.49651	2.07944	0.4286	0.19	0.728132	0.003801	0.119395	0.0263963	0.172481	12
9	2014	3	1.38629	0	1.38629	1	23.5434	3.49651	2.07944	0.4286	0.2175	0.743884	0.003607	0.130138	0.0253926	0.16982	12
9	2015	3	1.09861	1.09861	0	1	23.38	3.49651	1.79176	0.5714	0.2175	0.784184	-0.089531	0.155795	0.0259851	0.188444	12
9	2016	3	0.693147	0.693147	0	1	23.5707	3.49651	2.07944	0.4286	0.2175	0.807546	0.005346	0.160907	0.0241763	0.209216	12
9	2017	3	1.79176	1.60944	0.693147	1	23.8828	3.49651	2.07944	0.4286	0.2175	0.652011	0.215921	0.14816	0.0230364	0.228871	12
9	2018	3	0.693147	0.693147	0	1	24.2193	3.49651	2.07944	0.4286	0.2175	0.713465	0.02027	0.146084	0	0	12
10	2013	3	0	0	0	1	19.148	3.13549	2.30259	0.3333	0.1152	0.949187	0.216975	0.119395	0.0263963	0.172481	12
10	2014	3	0	0	0	1	19.148	3.17805	2.30259	0.3333	0.1152	0.737887	0.112314	0.130138	0.0253926	0.16982	12
10	2015	3	0	0	0	1	19.148	3.21888	2.19722	0.375	0.1152	0.708077	-0.002309	0.155795	0.0259851	0.188444	12
10	2016	3	0	0	0	1	19.148	3.2581	2.19722	0.375	0.1152	0.680489	0.071949	0.160907	0.0241763	0.209216	12
11	2007	3	0	0	0	0	19.2512	2.83321	2.30259	0.3333	0.2551	0.257033	-0.388213	0.0373394	0.00136969	0.305212	6
11	2008	3	0	0	0	0	19.148	2.89037	2.30259	0.3333	0.2551	0.321194	-0.135065	0.0373394	0.00501761	0.354	6
11	2009	3	0	0	0	0	19.148	2.94444	2.30259	0.3333	0.2551	0.286865	0.058183	0.0373394	0.000873627	0.479795	6
11	2010	3	0	0	0	0	19.148	2.99573	2.19722	0.375	0.2551	0.276472	0.012113	0.0373394	0.00470229	0.508387	6
11	2011	3	0	0	0	0	19.148	3.04452	2.30259	0.3333	0.2551	0.3168	-0.101159	0.0373394	0.0101534	0.447913	6
11	2012	3	0	0	0	0	19.148	3.09104	2.30259	0.3333	0.2551	0.316993	-0.001438	0.0373394	0.0106612	0.461932	6
11	2013	3	0	0	0	0	19.148	3.13549	2.30259	0.3333	0.2551	0.269328	0.04604	0.0373394	0.006533	0.530313	6
11	2014	3	0	0	0	0	19.148	3.17805	2.30259	0.3333	0.2551	0.297661	0.023247	0.0389733	0.00430552	0.50342	6
11	2015	3	0	0	0	0	22.1139	3.21888	2.30259	0.3333	0.3427	0.681256	0.08615	0.0419398	0.00415183	0.64974	6
11	2016	5	0	0	0	0	22.801	3.2581	2.30259	0.3333	0.3433	0.770794	0.059114	0.0413664	0.0025488	0.676999	6
12	2007	3	0	0	0	0	19.9641	2.83321	2.30259	0.3333	0.2954	0.215707	0.095364	0.0967505	0.0376904	0.197749	12
12	2008	3	0	0	0	0	20.092	2.89037	2.30259	0.3333	0.2954	0.279769	0.030104	0.102524	0.036138	0.187997	12
12	2009	3	0	0	0	0	20.2506	2.94444	2.30259	0.3333	0.2784	0.413914	-0.015826	0.107399	0.0355066	0.2084	12
12	2010	3	0	0	0	0	20.3054	2.99573	2.30259	0.3333	0.2633	0.433623	0.013646	0.115516	0.0313945	0.202964	12
12	2011	3	0	0	0	0	20.7834	3.04452	2.30259	0.3333	0.1909	0.162047	0.009081	0.116429	0.0279817	0.185684	12
12	2012	3	0	0	0	0	20.9246	3.09104	2.30259	0.3333	0.1909	0.177289	0.060559	0.114446	0.0282671	0.17872	12
12	2013	3	0	0	0	1	21.0134	3.13549	2.30259	0.3333	0.1909	0.243113	0.033827	0.119395	0.0263963	0.172481	12
12	2014	3	0	0	0	1	20.867	3.17805	2.30259	0.3333	0.1909	0.139418	0.012235	0.130138	0.0253926	0.16982	12
12	2015	3	0	0	0	1	20.782	3.21888	2.30259	0.3333	0.1909	0.09743	-0.040511	0.155795	0.0259851	0.188444	12
12	2016	3	0	0	0	1	20.8875	3.2581	2.30259	0.3333	0.1909	0.109292	0.076489	0.160907	0.0241763	0.209216	12
12	2017	3	0	0	0	1	20.7913	3.29584	2.30259	0.3333	0.1909	0.100181	-0.057225	0.14816	0.0230364	0.228871	12
12	2018	3	0	0	0	1	22.5903	3.3322	2.30259	0.3333	0.6379	0.329474	0.049599	0.146084	0	0	12
13	2007	3	0	0	0	0	19.7397	2.83321	1.94591	0.3333	0.4114	0.352331	0.059007	0.0967505	0.0376904	0.197749	12
13	2008	3	0	0	0	0	19.9173	2.89037	2.07944	0.4286	0.4114	0.445208	0.016943	0.102524	0.036138	0.187997	12
13	2009	3	0	0	0	0	20.4446	2.94444	1.94591	0.5	0.4114	0.667058	0.00549	0.107399	0.0355066	0.2084	12
13	2010	3	0	0	0	0	20.4029	2.99573	2.07944	0.4286	0.4114	0.632778	0.012643	0.115516	0.0313945	0.202964	12
13	2011	3	0	0	0	0	20.3204	3.04452	2.07944	0.4286	0.4114	0.58566	0.015522	0.116429	0.0279817	0.185684	12
13	2012	3	0	0	0	0	20.34	3.09104	2.07944	0.4286	0.4114	0.588963	0.004756	0.114446	0.0282671	0.17872	12
13	2013	3	0	0	0	1	20.4104	3.13549	2.07944	0.4286	0.4114	0.62581	-0.008911	0.119395	0.0263963	0.172481	12
13	2014	3	0	0	0	1	20.874	3.17805	2.07944	0.4286	0.4114	0.758028	0.006612	0.130138	0.0253926	0.16982	12
13	2015	3	0	0	0	1	20.8674	3.21888	2.07944	0.4286	0.4114	0.72819	-0.003637	0.155795	0.0259851	0.188444	12
13	2016	3	0	0	0	1	20.2652	3.2581	1.94591	0.5	0.4114	0.494528	0.008629	0.160907	0.0241763	0.209216	12
13	2017	3	0	0	0	1	20.2609	3.29584	1.94591	0.5	0.4114	0.490804	0.001547	0.14816	0.0230364	0.228871	12
13	2018	3	0	0	0	1	20.2405	3.3322	1.94591	0.5	0.4121	0.475007	0.00534	0.146084	0	0	12
14	2007	3	0.693147	0.693147	0	0	22.3611	2.77259	2.30259	0.3333	0.4964	0.322148	0.137866	0.0967505	0.0376904	0.197749	12
14	2008	3	1.79176	1.38629	1.09861	0	22.1892	2.83321	2.30259	0.3333	0.4964	0.2002	0.073061	0.102524	0.036138	0.187997	12
14	2009	3	2.07944	1.79176	1.09861	0	22.4149	2.89037	2.30259	0.3333	0.4964	0.271815	0.048991	0.107399	0.0355066	0.2084	12
14	2010	3	2.07944	1.38629	1.60944	0	22.6204	2.94444	2.30259	0.3333	0.4964	0.328237	0.053452	0.115516	0.0313945	0.202964	12
14	2011	3	2.07944	1.09861	1.79176	0	23.059	2.99573	2.30259	0.3333	0.4964	0.582013	0.021297	0.116429	0.0279817	0.185684	12
14	2012	3	1.09861	0.693147	0.693147	0	23.0438	3.04452	2.30259	0.3333	0.4964	0.59178	0.00083	0.114446	0.0282671	0.17872	12
14	2013	3	0	0	0	1	23.3426	3.09104	2.30259	0.3333	0.4451	0.638573	0.011574	0.119395	0.0263963	0.172481	12
14	2014	3	1.38629	0	1.38629	1	23.394	3.13549	2.30259	0.3333	0.4451	0.649905	0.011111	0.130138	0.0253926	0.16982	12
14	2015	3	2.07944	0.693147	1.94591	1	23.3861	3.17805	2.30259	0.3333	0.4451	0.636919	0.012601	0.155795	0.0259851	0.188444	12
14	2016	3	1.38629	0.693147	1.09861	1	23.1843	3.21888	2.30259	0.3333	0.4451	0.547908	0.019095	0.160907	0.0241763	0.209216	12
14	2017	3	1.60944	0	1.60944	1	23.5326	3.2581	2.30259	0.3333	0.4451	0.642835	0.034573	0.14816	0.0230364	0.228871	12
14	2018	3	1.79176	0	1.79176	1	23.4957	3.29584	2.30259	0.3333	0.4451	0.576803	0.035343	0.146084	0	0	12
16	2007	5	0	0	0	0	20.4991	3.21888	2.56495	0.3333	0.3381	0.626924	0.018485	0.0967505	0.0376904	0.197749	12
16	2008	5	0	0	0	0	20.6974	3.2581	2.30259	0.3333	0.3381	0.690112	0.02218	0.102524	0.036138	0.187997	12
16	2009	5	0	0	0	0	20.7958	3.29584	2.30259	0.3333	0.3381	0.708031	0.022724	0.107399	0.0355066	0.2084	12
16	2010	5	0	0	0	0	20.6598	3.3322	2.30259	0.3333	0.3131	0.661815	0.013908	0.115516	0.0313945	0.202964	12
16	2011	5	0	0	0	0	20.8127	3.3673	2.30259	0.3333	0.3144	0.684301	0.008322	0.116429	0.0279817	0.185684	12
16	2012	3	0	0	0	0	20.9213	3.4012	2.30259	0.3333	0.2999	0.665814	0.004209	0.114446	0.0282671	0.17872	12
16	2013	3	0	0	0	1	21.0196	3.43399	2.30259	0.3333	0.3013	0.691395	0.008791	0.119395	0.0263963	0.172481	12
16	2014	3	0	0	0	1	21.1112	3.46574	2.30259	0.3333	0.3013	0.711966	0.010221	0.130138	0.0253926	0.16982	12
16	2015	3	0	0	0	1	21.1717	3.49651	2.30259	0.3333	0.1499	0.714821	0.017009	0.155795	0.0259851	0.188444	12
16	2016	3	0	0	0	1	21.138	3.49651	2.30259	0.3333	0.1513	0.699066	0.010455	0.160907	0.0241763	0.209216	12
16	2017	3	0	0	0	1	21.3919	3.49651	2.19722	0.375	0.1513	0.754666	0.0147	0.14816	0.0230364	0.228871	12
16	2018	3	0	0	0	1	21.565	3.49651	2.19722	0.375	0.1513	0.781529	0.015142	0.146084	0	0	12
17	2007	19	0	0	0	0	20.5436	2.77259	2.30259	0.3333	0.6622	0.754521	0.00793	0.0967505	0.0376904	0.197749	12
17	2009	19	0	0	0	0	20.2314	2.89037	2.30259	0.3333	0.6622	0.680975	0.013285	0.107399	0.0355066	0.2084	12
17	2013	6	0	0	0	1	20.368	3.09104	2.30259	0.3333	0.6622	0.709393	0.004305	0.119395	0.0263963	0.172481	12
17	2014	6	0	0	0	1	20.508	3.13549	2.30259	0.3333	0.6622	0.749071	0.010624	0.130138	0.0253926	0.16982	12
17	2015	6	0	0	0	1	20.8791	3.17805	2.30259	0.3333	0.5109	0.248214	0.03657	0.155795	0.0259851	0.188444	12
17	2016	6	0	0	0	1	20.8964	3.21888	2.30259	0.3333	0.4909	0.235883	0.023228	0.160907	0.0241763	0.209216	12
17	2017	6	0	0	0	1	21.0621	3.2581	2.30259	0.3333	0.4909	0.28881	0.046876	0.14816	0.0230364	0.228871	12
18	2007	3	0	0	0	0	20.7678	2.77259	2.30259	0.3333	0.4469	0.37772	0.059057	0.0967505	0.0376904	0.197749	12
18	2008	3	0	0	0	0	21.0887	2.83321	2.30259	0.3333	0.4469	0.528519	0.045115	0.102524	0.036138	0.187997	12
18	2009	3	0	0	0	0	21.1446	2.89037	2.30259	0.3333	0.4469	0.517553	0.046426	0.107399	0.0355066	0.2084	12
18	2010	6	0	0	0	0	21.6138	2.94444	2.30259	0.3333	0.4149	0.471559	0.038587	0.115516	0.0313945	0.202964	12
18	2011	6	0	0	0	0	21.7865	2.99573	2.30259	0.3333	0.4149	0.518694	0.054997	0.116429	0.0279817	0.185684	12
18	2012	6	0	0	0	0	21.9253	3.04452	2.30259	0.3333	0.4149	0.564416	0.034766	0.114446	0.0282671	0.17872	12
18	2013	6	0	0	0	1	21.9927	3.09104	2.19722	0.375	0.4149	0.56759	0.036565	0.119395	0.0263963	0.172481	12
18	2014	6	0	0	0	1	22.0201	3.13549	2.30259	0.3333	0.4149	0.552603	0.039943	0.130138	0.0253926	0.16982	12
18	2015	6	0.693147	0	0.693147	1	22.1694	3.17805	2.30259	0.3333	0.4149	0.457733	0.028739	0.155795	0.0259851	0.188444	12
18	2016	6	1.09861	0	1.09861	1	22.1108	3.21888	2.30259	0.3333	0.3715	0.406989	0.02756	0.160907	0.0241763	0.209216	12
18	2017	6	0	0	0	1	21.9986	3.2581	2.30259	0.3333	0.3715	0.310582	0.039839	0.14816	0.0230364	0.228871	12
18	2018	6	0.693147	0	0.693147	1	22.0041	3.29584	2.30259	0.3333	0.3715	0.286011	0.05107	0.146084	0	0	12
19	2007	4	0	0	0	0	23.9227	2.77259	2.30259	0.3333	0.6374	0.438178	0.079275	0.0967505	0.0376904	0.197749	12
19	2008	4	0	0	0	0	24.1037	2.83321	2.30259	0.3333	0.6374	0.534477	0.039608	0.102524	0.036138	0.187997	12
19	2009	4	0	0	0	0	24.1328	2.89037	2.30259	0.3333	0.6374	0.481501	0.076615	0.107399	0.0355066	0.2084	12
19	2010	4	0	0	0	0	24.093	2.94444	2.30259	0.3333	0.6374	0.435322	0.055588	0.115516	0.0313945	0.202964	12
19	2011	4	0	0	0	0	24.1735	2.99573	2.30259	0.3333	0.6374	0.462982	0.03754	0.116429	0.0279817	0.185684	12
19	2012	4	0	0	0	0	24.2002	3.04452	2.30259	0.3333	0.6374	0.457686	0.035121	0.114446	0.0282671	0.17872	12
19	2013	4	0	0	0	1	24.2316	3.09104	2.30259	0.3333	0.4782	0.435835	0.052005	0.119395	0.0263963	0.172481	12
19	2014	4	0	0	0	1	24.3724	3.13549	2.30259	0.3333	0.4782	0.470503	0.060771	0.130138	0.0253926	0.16982	12
19	2015	4	0	0	0	1	24.7849	3.17805	2.30259	0.3333	0.4782	0.571741	0.035436	0.155795	0.0259851	0.188444	12
19	2017	4	0	0	0	1	25.0701	3.2581	2.30259	0.3333	0.4782	0.679887	0.010942	0.14816	0.0230364	0.228871	12
19	2018	4	0	0	0	1	25.1668	3.29584	2.30259	0.3333	0.4782	0.676944	0.008421	0.146084	0	0	12
20	2007	3	0	0	0	0	21.7901	2.77259	2.30259	0.3333	0.3914	0.821899	0.047734	0.0967505	0.0376904	0.197749	12
20	2008	3	0	0	0	0	22.0273	2.83321	2.19722	0.375	0.3914	0.823731	0.044098	0.102524	0.036138	0.187997	12
20	2009	3	0	0	0	0	22.3783	2.89037	2.30259	0.3333	0.3833	0.832209	0.037883	0.107399	0.0355066	0.2084	12
20	2010	6	0	0	0	0	22.5649	2.94444	2.30259	0.3333	0.3833	0.820599	0.041895	0.115516	0.0313945	0.202964	12
20	2011	6	0	0	0	0	22.76	2.99573	2.30259	0.3333	0.3833	0.813874	0.042764	0.116429	0.0279817	0.185684	12
20	2012	6	0	0	0	0	22.9528	3.04452	2.19722	0.375	0.3833	0.802164	0.052032	0.114446	0.0282671	0.17872	12
20	2013	6	0	0	0	1	23.1264	3.09104	2.19722	0.375	0.3833	0.790499	0.048311	0.119395	0.0263963	0.172481	12
20	2014	6	0	0	0	1	23.275	3.13549	2.30259	0.3333	0.51	0.621854	0.052213	0.130138	0.0253926	0.16982	12
20	2015	6	0	0	0	1	23.3049	3.17805	2.30259	0.3333	0.51	0.578883	0.059565	0.155795	0.0259851	0.188444	12
20	2016	6	0	0	0	1	23.7826	3.21888	2.19722	0.375	0.51	0.581754	0.060146	0.160907	0.0241763	0.209216	12
20	2017	6	0	0	0	1	23.8298	3.2581	2.07944	0.4286	0.5606	0.55569	0.05177	0.14816	0.0230364	0.228871	12
20	2018	6	0	0	0	1	24.0882	3.29584	2.30259	0.3333	0.5606	0.519335	0.04661	0.146084	0	0	12
21	2011	3	0	0	0	0	19.148	2.99573	2.07944	0.4286	0.1376	0.969146	0.216975	0.0721023	0.0135262	0.588702	5
21	2013	3	1.38629	0.693147	1.09861	0	22.6848	3.09104	2.19722	0.375	0.0972	0.402571	0.083031	0.076315	0.0621198	0.65109	5
21	2014	3	1.09861	0.693147	0.693147	0	22.7072	3.13549	2.19722	0.375	0.0972	0.345046	0.092477	0.0743716	0.0655517	0.701251	5
21	2015	3	0	0	0	0	22.8133	3.17805	2.30259	0.3333	0.0976	0.343888	0.064925	0.0702023	0.0658882	0.78254	5
22	2007	3	0	0	0	0	21.3302	2.77259	2.30259	0.3333	0.4223	0.551232	0.050762	0.0967505	0.0376904	0.197749	12
22	2008	3	1.09861	0.693147	0.693147	0	21.0309	2.83321	2.30259	0.3333	0.4223	0.413141	0.060201	0.102524	0.036138	0.187997	12
22	2009	3	0.693147	0.693147	0	0	21.0867	2.89037	2.19722	0.375	0.4223	0.448143	0.033613	0.107399	0.0355066	0.2084	12
22	2010	3	0	0	0	0	21.1217	2.94444	2.30259	0.3333	0.4202	0.461773	0.032341	0.115516	0.0313945	0.202964	12
22	2011	3	1.09861	0.693147	0.693147	0	21.177	2.99573	2.30259	0.3333	0.4202	0.447662	0.028511	0.116429	0.0279817	0.185684	12
22	2012	3	0	0	0	0	21.2492	3.04452	2.30259	0.3333	0.4202	0.380335	0.105781	0.114446	0.0282671	0.17872	12
22	2013	3	0	0	0	1	21.1297	3.09104	2.30259	0.3333	0.4202	0.32395	0.009998	0.119395	0.0263963	0.172481	12
22	2016	6	0	0	0	1	21.3939	3.21888	2.30259	0.3333	0.4918	0.20752	0.0234	0.160907	0.0241763	0.209216	12
22	2017	6	0	0	0	1	21.3794	3.2581	2.30259	0.3333	0.4918	0.186046	0.00678	0.14816	0.0230364	0.228871	12
22	2018	6	0	0	0	1	21.4903	3.29584	2.30259	0.3333	0.4904	0.295935	0.051905	0.146084	0	0	12
23	2007	8	0	0	0	0	20.0356	2.94444	2.30259	0.3333	0.2008	0.394812	0.003762	0.0967505	0.0376904	0.197749	12
23	2008	8	0	0	0	0	19.9572	2.99573	2.30259	0.3333	0.2008	0.337881	0.007587	0.102524	0.036138	0.187997	12
23	2009	8	0	0	0	0	20.0249	3.04452	2.19722	0.3	0.1519	0.429536	-0.048336	0.107399	0.0355066	0.2084	12
23	2010	8	0	0	0	0	20.0829	3.09104	2.30259	0.3333	0.1383	0.447815	0.007911	0.115516	0.0313945	0.202964	12
23	2011	8	0	0	0	0	20.0615	3.13549	2.30259	0.3333	0.1383	0.430425	0.005458	0.116429	0.0279817	0.185684	12
23	2012	8	0	0	0	0	19.9676	3.17805	2.30259	0.3333	0.1383	0.428603	-0.054234	0.114446	0.0282671	0.17872	12
23	2013	8	0	0	0	1	20.1522	3.21888	2.30259	0.3333	0.1383	0.518756	0.006171	0.119395	0.0263963	0.172481	12
24	2011	19	0	0	0	0	19.1512	3.43399	2.07944	0.4286	0.2188	0.589127	0.079965	0.116429	0.0279817	0.185684	12
24	2012	19	0	0	0	0	19.148	3.46574	2.07944	0.4286	0.2188	0.538522	0.020743	0.114446	0.0282671	0.17872	12
24	2013	19	0	0	0	1	19.751	3.49651	2.07944	0.4286	0.2188	0.719504	0.044332	0.119395	0.0263963	0.172481	12
24	2014	19	0	0	0	1	19.9504	3.49651	2.07944	0.4286	0.2188	0.641221	0.13315	0.130138	0.0253926	0.16982	12
24	2015	19	0	0	0	1	19.9203	3.49651	2.07944	0.4286	0.2188	0.582597	0.047685	0.155795	0.0259851	0.188444	12
24	2016	6	0	0	0	1	23.5587	3.49651	2.07944	0.4286	0.2366	0.844418	0.023641	0.160907	0.0241763	0.209216	12
24	2017	6	0	0	0	1	23.9126	3.49651	1.94591	0.5714	0.2366	0.861665	0.029794	0.14816	0.0230364	0.228871	12
24	2018	6	0	0	0	1	23.9808	3.49651	2.19722	0.5	0.2366	0.851975	0.019858	0.146084	0	0	12
26	2007	3	0	0	0	0	23.3202	2.70805	2.30259	0.3333	0.3123	0.80142	-0.071526	0.0967505	0.0376904	0.197749	12
26	2008	3	0	0	0	0	21.8447	2.77259	2.30259	0.3333	0.3132	0.536554	-0.134185	0.102524	0.036138	0.187997	12
26	2009	3	0	0	0	0	21.8605	2.83321	2.30259	0.3333	0.3132	0.441038	0.139975	0.107399	0.0355066	0.2084	12
27	2007	4	0	0	0	0	22.4376	2.77259	2.77259	0.3333	0.108	0.663922	0.017567	0.0967505	0.0376904	0.197749	12
27	2008	4	0	0	0	0	22.3299	2.83321	2.77259	0.3333	0.108	0.611732	0.002975	0.102524	0.036138	0.187997	12
27	2009	4	0	0	0	0	22.3179	2.89037	2.63906	0.3846	0.108	0.582695	0.02436	0.107399	0.0355066	0.2084	12
27	2010	4	0	0	0	0	22.387	2.94444	2.48491	0.4545	0.1767	0.633932	-0.023382	0.115516	0.0313945	0.202964	12
27	2011	4	0	0	0	0	22.4194	2.99573	2.77259	0.4	0.1672	0.653787	0.001656	0.116429	0.0279817	0.185684	12
27	2012	4	0	0	0	0	22.4346	3.04452	2.70805	0.3571	0.1672	0.688802	-0.04245	0.114446	0.0282671	0.17872	12
27	2013	4	0	0	0	1	22.4171	3.09104	2.77259	0.4	0.1672	0.669176	0.013488	0.119395	0.0263963	0.172481	12
27	2014	4	0	0	0	1	22.3439	3.13549	2.77259	0.4	0.1672	0.727446	-0.083386	0.130138	0.0253926	0.16982	12
27	2015	4	0	0	0	1	22.2449	3.17805	2.77259	0.4	0.1528	0.880147	-0.181081	0.155795	0.0259851	0.188444	12
27	2016	4	0	0	0	1	22.1966	3.21888	2.77259	0.4	0.1528	0.536181	0.216975	0.160907	0.0241763	0.209216	12
27	2017	4	0	0	0	1	21.7824	3.2581	2.30259	0.3333	0.1528	0.298029	0.000131	0.14816	0.0230364	0.228871	12
27	2018	4	0	0	0	1	21.9194	3.29584	2.30259	0.3333	0.1528	0.384122	0.003765	0.146084	0	0	12
28	2008	9	0	0	0	0	19.5443	3.13549	1.79176	0.3	0.2984	0.681087	0.216975	0.102524	0.036138	0.187997	12
28	2009	9	0	0	0	0	19.9815	3.17805	2.07944	0.4286	0.1746	0.676062	0.049999	0.107399	0.0355066	0.2084	12
28	2016	12	0	0	0	1	22.5786	3.43399	2.30259	0.3333	0.1319	0.200153	0.037612	0.160907	0.0241763	0.209216	12
28	2017	12	0	0	0	1	22.4763	3.46574	2.19722	0.375	0.1357	0.06498	0.06209	0.14816	0.0230364	0.228871	12
29	2007	3	2.07944	1.60944	1.38629	0	24.4219	3.3673	2.19722	0.375	0.1654	0.565698	0.082333	0.0967505	0.0376904	0.197749	12
29	2008	3	0.693147	0.693147	0	0	24.2659	3.4012	2.19722	0.375	0.218	0.567842	0.048765	0.102524	0.036138	0.187997	12
29	2009	3	0	0	0	0	24.3438	3.43399	2.19722	0.375	0.2482	0.576357	0.028928	0.107399	0.0355066	0.2084	12
29	2010	3	1.60944	0.693147	1.38629	0	24.7147	3.46574	2.07944	0.4286	0.25	0.645179	0.052666	0.115516	0.0313945	0.202964	12
29	2011	3	2.83321	2.07944	2.30259	0	24.8878	3.49651	2.19722	0.375	0.2554	0.664184	0.05685	0.116429	0.0279817	0.185684	12
29	2012	3	2.63906	1.38629	2.3979	0	24.8663	3.49651	2.19722	0.375	0.2554	0.648892	0.030645	0.114446	0.0282671	0.17872	12
29	2013	3	2.83321	1.94591	2.3979	1	25.0083	3.49651	2.07944	0.4286	0.2554	0.662616	0.036285	0.119395	0.0263963	0.172481	12
29	2014	3	2.48491	2.19722	1.38629	1	25.1981	3.49651	2.19722	0.375	0.2544	0.689185	0.034564	0.130138	0.0253926	0.16982	12
29	2015	3	2.99573	2.07944	2.56495	1	25.3939	3.49651	2.07944	0.4286	0.2283	0.667536	0.02128	0.155795	0.0259851	0.188444	12
29	2016	3	2.83321	1.94591	2.3979	1	25.5485	3.49651	2.19722	0.375	0.2453	0.685954	0.005898	0.160907	0.0241763	0.209216	12
29	2017	3	3.04452	2.48491	2.30259	1	25.5954	3.49651	2.19722	0.375	0.2456	0.668943	0.024183	0.14816	0.0230364	0.228871	12
29	2018	3	3.46574	2.89037	2.70805	1	25.7914	3.49651	2.19722	0.375	0.2458	0.670181	0.025606	0.146084	0	0	12
30	2007	19	0	0	0	0	21.524	2.77259	2.56495	0.3333	0.1317	0.498439	0.031011	0.0967505	0.0376904	0.197749	12
30	2008	19	0	0	0	0	21.5811	2.83321	2.56495	0.3333	0.128	0.594995	-0.05492	0.102524	0.036138	0.187997	12
30	2009	19	0	0	0	0	21.7642	2.89037	2.56495	0.3333	0.198	0.641099	0.017735	0.107399	0.0355066	0.2084	12
30	2017	5	0	0	0	1	24.0872	3.2581	2.48491	0.3636	0.3098	0.600067	0.018681	0.14816	0.0230364	0.228871	12
30	2018	4	1.38629	0.693147	1.09861	1	24.262	3.29584	2.48491	0.3636	0.3899	0.576703	0.032723	0.146084	0	0	12
32	2007	3	0	0	0	0	20.3384	2.70805	2.07944	0.4286	0.6067	0.345222	0.017583	0.0967505	0.0376904	0.197749	12
32	2008	3	0	0	0	0	20.1537	2.77259	2.07944	0.4286	0.6067	0.262577	0.078143	0.102524	0.036138	0.187997	12
32	2009	3	0	0	0	0	20.5033	2.83321	2.07944	0.4286	0.5914	0.385411	0.047368	0.107399	0.0355066	0.2084	12
32	2010	3	0	0	0	0	21.2273	2.89037	2.30259	0.3333	0.5427	0.186933	0.024591	0.115516	0.0313945	0.202964	12
32	2011	19	0	0	0	0	21.3156	2.94444	2.30259	0.3333	0.5426	0.242557	0.027052	0.116429	0.0279817	0.185684	12
32	2012	6	0	0	0	0	21.3549	2.99573	2.30259	0.3333	0.5426	0.307152	-0.043064	0.114446	0.0282671	0.17872	12
32	2013	6	0	0	0	1	21.7712	3.04452	2.30259	0.3333	0.4621	0.194236	0.016559	0.119395	0.0263963	0.172481	12
32	2014	6	0	0	0	1	21.761	3.09104	2.19722	0.375	0.4621	0.221956	-0.040241	0.130138	0.0253926	0.16982	12
32	2015	3	0	0	0	1	21.8116	3.13549	2.19722	0.375	0.4621	0.267673	0.002862	0.155795	0.0259851	0.188444	12
32	2016	3	0	0	0	1	22.139	3.17805	2.07944	0.4286	0.4621	0.164936	-0.021184	0.160907	0.0241763	0.209216	12
32	2017	3	0	0	0	1	22.1573	3.21888	2.30259	0.3333	0.4578	0.160336	0.017556	0.14816	0.0230364	0.228871	12
32	2018	3	0	0	0	1	22.2535	3.2581	2.30259	0.3333	0.4578	0.251066	-0.013488	0.146084	0	0	12
33	2011	3	0	0	0	0	20.9553	2.94444	2.48491	0.3636	0.2636	0.648379	0.216975	0.116429	0.0279817	0.185684	12
33	2012	3	0	0	0	0	20.9153	2.99573	2.48491	0.3636	0.241	0.592418	0.024975	0.114446	0.0282671	0.17872	12
33	2013	3	0	0	0	1	21.0089	3.04452	2.48491	0.3636	0.2636	0.636463	-0.007469	0.119395	0.0263963	0.172481	12
33	2014	3	0	0	0	1	21.4078	3.09104	2.48491	0.3636	0.2636	0.695063	0.060601	0.130138	0.0253926	0.16982	12
33	2015	3	0	0	0	1	21.3864	3.13549	2.48491	0.3636	0.2854	0.58659	0.108088	0.155795	0.0259851	0.188444	12
33	2016	3	0	0	0	1	21.3961	3.17805	2.48491	0.3636	0.2985	0.578484	0.003064	0.160907	0.0241763	0.209216	12
33	2017	3	0	0	0	1	22.0855	3.21888	2.48491	0.3636	0.2985	0.818492	-0.035535	0.14816	0.0230364	0.228871	12
33	2018	3	0	0	0	1	22.3686	3.2581	2.48491	0.3636	0.4165	0.763554	0.086742	0.146084	0	0	12
34	2007	3	0	0	0	0	20.3032	2.63906	2.30259	0.3333	0.5315	0.674799	0.007401	0.0967505	0.0376904	0.197749	12
34	2008	3	0	0	0	0	20.2319	2.70805	2.30259	0.3333	0.5315	0.653792	-0.002482	0.102524	0.036138	0.187997	12
34	2009	3	0	0	0	0	20.2996	2.77259	2.30259	0.3333	0.5045	0.734349	-0.060383	0.107399	0.0355066	0.2084	12
34	2010	3	0	0	0	0	20.5611	2.83321	2.30259	0.3333	0.4865	0.672747	0.103106	0.115516	0.0313945	0.202964	12
34	2011	3	0	0	0	0	21.0734	2.89037	2.30259	0.3333	0.4865	0.698867	0.110642	0.116429	0.0279817	0.185684	12
34	2013	3	0	0	0	1	21.9385	2.99573	2.30259	0.3333	0.4568	0.806481	0.081587	0.119395	0.0263963	0.172481	12
34	2014	3	0	0	0	1	22.2656	3.04452	2.30259	0.3333	0.4523	0.803558	0.066918	0.130138	0.0253926	0.16982	12
34	2015	3	0	0	0	1	21.9478	3.09104	2.30259	0.3333	0.4523	0.647971	0.090548	0.155795	0.0259851	0.188444	12
34	2016	3	0	0	0	1	22.3614	3.13549	2.30259	0.3333	0.4523	0.708479	0.067956	0.160907	0.0241763	0.209216	12
34	2017	3	0	0	0	1	22.7539	3.17805	2.30259	0.3333	0.4523	0.761753	0.047745	0.14816	0.0230364	0.228871	12
34	2018	3	0	0	0	1	22.9005	3.21888	2.30259	0.3333	0.4523	0.743297	0.05958	0.146084	0	0	12
35	2007	3	0	0	0	0	22.266	2.63906	2.30259	0.3333	0.4562	0.513285	0.018248	0.0967505	0.0376904	0.197749	12
35	2008	3	0.693147	0	0.693147	0	22.3373	2.70805	2.30259	0.3333	0.4562	0.602524	-0.014147	0.102524	0.036138	0.187997	12
35	2009	3	0.693147	0.693147	0	0	22.5914	2.77259	2.30259	0.3333	0.4562	0.675933	-0.047853	0.107399	0.0355066	0.2084	12
35	2010	3	0	0	0	0	22.7991	2.83321	2.19722	0.375	0.4562	0.687552	0.017638	0.115516	0.0313945	0.202964	12
35	2011	3	0.693147	0.693147	0	0	22.8092	2.89037	2.07944	0.4286	0.4562	0.6375	0.031971	0.116429	0.0279817	0.185684	12
35	2012	3	0	0	0	0	22.7778	2.94444	2.07944	0.4286	0.4562	0.608351	0.017629	0.114446	0.0282671	0.17872	12
35	2013	3	2.56495	2.19722	1.60944	1	22.7998	2.99573	2.30259	0.3333	0.4562	0.588088	0.035796	0.119395	0.0263963	0.172481	12
35	2014	3	2.3979	2.07944	1.38629	1	23.4764	3.04452	2.30259	0.3333	0.2576	0.454445	0.043774	0.130138	0.0253926	0.16982	12
35	2015	3	2.48491	2.30259	1.09861	1	23.7973	3.09104	2.19722	0.375	0.2576	0.387465	0.025687	0.155795	0.0259851	0.188444	12
35	2016	3	3.66356	3.2581	1.09861	1	23.7996	3.13549	2.30259	0.3333	0.2081	0.365342	0.026254	0.160907	0.0241763	0.209216	12
35	2017	3	0	0	0	1	24.1128	3.17805	2.30259	0.3333	0.2081	0.511848	0.027222	0.14816	0.0230364	0.228871	12
35	2018	3	1.09861	1.09861	0	1	24.8182	3.21888	2.30259	0.3333	0.1424	0.566855	0.016388	0.146084	0	0	12
36	2007	3	3.3673	2.07944	2.89037	0	20.9985	2.70805	2.07944	0.4286	0.125	0.503713	0.017843	0.0967505	0.0376904	0.197749	12
36	2008	3	2.48491	1.79176	1.94591	0	21.0566	2.77259	2.07944	0.4286	0.1092	0.550492	0.013774	0.102524	0.036138	0.187997	12
36	2009	3	0.693147	0	0.693147	0	21.1172	2.83321	2.07944	0.4286	0.1004	0.518206	0.02491	0.107399	0.0355066	0.2084	12
36	2010	3	1.79176	1.60944	0.693147	0	21.412	2.89037	2.07944	0.4286	0.0909	0.450407	0.02425	0.115516	0.0313945	0.202964	12
36	2011	3	0	0	0	0	21.4949	2.94444	2.07944	0.4286	0.0909	0.46746	0.027449	0.116429	0.0279817	0.185684	12
36	2012	3	0	0	0	0	21.5682	2.99573	2.07944	0.4286	0.0909	0.502397	0.002768	0.114446	0.0282671	0.17872	12
36	2013	3	0	0	0	1	21.6786	3.04452	2.07944	0.4286	0.0909	0.5322	0.031313	0.119395	0.0263963	0.172481	12
36	2014	3	0	0	0	1	22.0215	3.09104	2.07944	0.4286	0.0909	0.644927	0.025306	0.130138	0.0253926	0.16982	12
36	2015	3	0	0	0	1	22.2193	3.13549	2.07944	0.4286	0.0909	0.701165	0.015281	0.155795	0.0259851	0.188444	12
36	2016	3	0	0	0	1	22.6383	3.17805	2.07944	0.4286	0.0872	0.660779	0.096653	0.160907	0.0241763	0.209216	12
36	2017	3	0	0	0	1	22.7548	3.21888	2.07944	0.4286	0.0872	0.575245	0.150949	0.14816	0.0230364	0.228871	12
36	2018	3	0	0	0	1	23.0897	3.2581	2.07944	0.4286	0.1008	0.512594	0.210732	0.146084	0	0	12
38	2007	3	0	0	0	0	21.2201	2.56495	2.30259	0.3333	0.3024	0.206745	0.04011	0.0967505	0.0376904	0.197749	12
38	2008	12	0	0	0	0	21.1803	2.63906	2.30259	0.3333	0.3024	0.159902	0.03513	0.102524	0.036138	0.187997	12
38	2009	12	0	0	0	0	21.0304	2.70805	2.30259	0.3333	0.3024	0.186105	-0.229915	0.107399	0.0355066	0.2084	12
38	2010	12	0	0	0	0	21.106	2.77259	2.30259	0.3333	0.3024	0.199613	0.043339	0.115516	0.0313945	0.202964	12
38	2011	12	0	0	0	0	21.2382	2.83321	2.30259	0.3333	0.3024	0.209863	0.041107	0.116429	0.0279817	0.185684	12
38	2012	12	0	0	0	0	21.2776	2.89037	2.30259	0.3333	0.3024	0.211593	0.031747	0.114446	0.0282671	0.17872	12
38	2013	12	0	0	0	1	21.4817	2.94444	2.30259	0.3333	0.3025	0.327471	0.034099	0.119395	0.0263963	0.172481	12
38	2015	12	0	0	0	1	21.6844	3.04452	2.30259	0.3333	0.3024	0.357337	0.041294	0.155795	0.0259851	0.188444	12
38	2016	12	0	0	0	1	21.6587	3.09104	2.30259	0.3333	0.3024	0.309922	0.055814	0.160907	0.0241763	0.209216	12
38	2017	12	0	0	0	1	22.6681	3.13549	2.19722	0.375	0.364873	0.630906	0.04405	0.14816	0.0230364	0.228871	12
39	2007	3	0	0	0	0	22.9182	2.48491	2.30259	0.3333	0.6026	0.368114	0.026738	0.0527433	0.00326333	0.480058	27
39	2008	3	0	0	0	0	23.5424	2.56495	2.30259	0.3333	0.5114	0.640793	0.022958	0.0517209	0.00870074	0.543731	27
39	2009	3	0	0	0	0	23.8168	2.63906	2.30259	0.3333	0.5114	0.702672	0.009402	0.0641662	0.0312092	0.744649	27
39	2010	3	0	0	0	0	24.0018	2.70805	2.30259	0.3333	0.5114	0.750634	0.015551	0.0869968	0.0690199	0.747577	27
39	2011	3	0	0	0	0	24.0744	2.77259	2.30259	0.3333	0.5114	0.735552	0.029506	0.100261	0.0908377	0.709308	27
39	2012	3	0	0	0	0	24.2123	2.83321	2.30259	0.3333	0.5114	0.774421	0.000609	0.112632	0.0905275	0.777313	27
39	2013	3	0	0	0	1	24.0712	2.89037	2.19722	0.375	0.5114	0.745773	-0.005695	0.110111	0.0778898	0.842075	27
39	2017	3	2.07944	1.60944	1.38629	1	24.1562	3.09104	2.30259	0.3333	0.3216	0.591054	0.062682	0.109333	0.0127125	0.555451	27
39	2018	3	1.60944	1.09861	1.09861	1	24.2033	3.13549	2.30259	0.3333	0.3216	0.576934	0.034618	0.111538	0.0149151	0	27
39	2019	3	1.94591	1.38629	1.38629	1	24.1029	3.17805	2.30259	0.3333	0.3216	0.51817	0.035729	0.115514	0.00112413	0	27
40	2007	3	0	0	0	0	22.7944	2.70805	2.3979	0.4	0.3173	0.525661	0.153099	0.0967505	0.0376904	0.197749	12
40	2008	3	0	0	0	0	22.7927	2.77259	2.48491	0.3636	0.3173	0.498024	0.051193	0.102524	0.036138	0.187997	12
40	2009	3	0	0	0	0	23.1783	2.83321	2.48491	0.3636	0.3173	0.594227	0.044642	0.107399	0.0355066	0.2084	12
40	2010	3	0	0	0	0	23.4023	2.89037	2.48491	0.3636	0.3173	0.6138	0.065198	0.115516	0.0313945	0.202964	12
40	2011	3	0	0	0	0	23.3653	2.94444	2.48491	0.3636	0.3173	0.525585	0.077878	0.116429	0.0279817	0.185684	12
40	2012	3	0	0	0	0	23.3675	2.99573	2.48491	0.3636	0.3173	0.495988	0.037944	0.114446	0.0282671	0.17872	12
40	2013	3	0	0	0	1	23.3939	3.04452	2.48491	0.3636	0.3173	0.561427	0.02914	0.119395	0.0263963	0.172481	12
40	2014	3	0	0	0	1	23.3776	3.09104	2.48491	0.3636	0.3173	0.540798	0.038741	0.130138	0.0253926	0.16982	12
40	2015	3	1.09861	1.09861	0	1	23.4885	3.13549	2.3979	0.4	0.2958	0.503239	0.016415	0.155795	0.0259851	0.188444	12
40	2016	3	0	0	0	1	23.5547	3.17805	2.3979	0.4	0.2958	0.515829	0.020149	0.160907	0.0241763	0.209216	12
40	2017	3	1.38629	1.09861	0.693147	1	23.6608	3.21888	2.30259	0.4444	0.2751	0.448532	0.057955	0.14816	0.0230364	0.228871	12
40	2018	3	0	0	0	1	23.694	3.2581	2.30259	0.3333	0.2751	0.450591	0.04663	0.146084	0	0	12
41	2007	6	0	0	0	0	22.3916	2.70805	2.63906	0.3846	0.2288	0.561746	0.045906	0.0967505	0.0376904	0.197749	12
41	2008	6	0	0	0	0	22.5405	2.77259	2.63906	0.3846	0.2152	0.446161	0.020419	0.102524	0.036138	0.187997	12
41	2009	6	0	0	0	0	22.6707	2.83321	2.63906	0.3846	0.2152	0.50535	0.02232	0.107399	0.0355066	0.2084	12
41	2010	6	0	0	0	0	22.9329	2.89037	2.63906	0.3846	0.2152	0.585435	0.030662	0.115516	0.0313945	0.202964	12
41	2011	6	1.38629	1.38629	0	0	22.9713	2.94444	2.63906	0.3846	0.2152	0.564772	0.02761	0.116429	0.0279817	0.185684	12
41	2012	12	0	0	0	0	23.0857	2.99573	2.63906	0.3846	0.2468	0.593047	0.009888	0.114446	0.0282671	0.17872	12
41	2013	12	0	0	0	1	23.2266	3.04452	2.63906	0.3846	0.2431	0.499835	0.01766	0.119395	0.0263963	0.172481	12
41	2014	12	0	0	0	1	23.3483	3.09104	2.63906	0.3846	0.2476	0.554065	0.009808	0.130138	0.0253926	0.16982	12
41	2015	12	0	0	0	1	23.504	3.13549	2.63906	0.3846	0.2676	0.622803	0.002744	0.155795	0.0259851	0.188444	12
41	2016	12	0	0	0	1	23.571	3.17805	2.63906	0.3846	0.2876	0.637762	0.005407	0.160907	0.0241763	0.209216	12
41	2017	12	0	0	0	1	23.6594	3.21888	2.63906	0.3846	0.2876	0.659883	0.003246	0.14816	0.0230364	0.228871	12
41	2018	12	0	0	0	1	23.6677	3.2581	2.63906	0.3846	0.34	0.653134	0.005275	0.146084	0	0	12
42	2007	12	0	0	0	0	21.7475	2.70805	2.19722	0.375	0.4595	0.347281	0.022828	0.0967505	0.0376904	0.197749	12
42	2008	12	0	0	0	0	21.4409	2.77259	2.30259	0.3333	0.4595	0.332836	0.015574	0.102524	0.036138	0.187997	12
42	2009	12	0	0	0	0	21.7345	2.83321	2.30259	0.3333	0.7496	0.383852	0.073865	0.107399	0.0355066	0.2084	12
42	2010	12	0	0	0	0	22.0651	2.89037	2.30259	0.3333	0.7496	0.531336	0.046257	0.115516	0.0313945	0.202964	12
42	2011	12	0	0	0	0	22.2631	2.94444	2.30259	0.3333	0.7496	0.620521	0.010625	0.116429	0.0279817	0.185684	12
42	2012	12	0	0	0	0	22.3323	2.99573	2.30259	0.3333	0.7496	0.679874	0.056602	0.114446	0.0282671	0.17872	12
42	2013	12	0	0	0	1	22.3071	3.04452	2.30259	0.3333	0.7496	0.588971	0.083314	0.119395	0.0263963	0.172481	12
42	2014	12	0	0	0	1	22.121	3.09104	2.30259	0.3333	0.7496	0.411927	0.116519	0.130138	0.0253926	0.16982	12
42	2015	12	0	0	0	1	22.545	3.13549	2.30259	0.3333	0.7076	0.404929	0.060448	0.155795	0.0259851	0.188444	12
42	2016	12	0	0	0	1	22.6581	3.17805	2.30259	0.3333	0.7076	0.410328	0.063531	0.160907	0.0241763	0.209216	12
42	2017	6	0	0	0	1	22.871	3.21888	2.30259	0.3333	0.7076	0.477586	0.05332	0.14816	0.0230364	0.228871	12
42	2018	6	0	0	0	1	23.0556	3.2581	2.19722	0.375	0.7076	0.500546	0.074702	0.146084	0	0	12
43	2007	3	3.71357	3.2581	2.19722	0	24.3913	2.48491	2.70805	0.3571	0.3508	0.670988	0.037052	0.0967505	0.0376904	0.197749	12
43	2008	3	3.71357	3.2581	2.89037	0	24.6525	2.56495	2.70805	0.3571	0.3552	0.701499	0.037588	0.102524	0.036138	0.187997	12
43	2009	3	3.71357	3.2581	2.89037	0	24.9478	2.63906	2.70805	0.3571	0.3387	0.737368	0.039444	0.107399	0.0355066	0.2084	12
43	2010	3	3.71357	3.2581	2.89037	0	25.1559	2.70805	2.70805	0.3571	0.3245	0.703371	0.041312	0.115516	0.0313945	0.202964	12
43	2011	3	3.71357	3.2581	2.3979	0	25.3807	2.77259	2.70805	0.3571	0.3076	0.750505	0.021288	0.116429	0.0279817	0.185684	12
43	2012	3	3.71357	3.2581	2.48491	0	25.4003	2.83321	2.70805	0.3571	0.3076	0.789302	-0.024241	0.114446	0.0282671	0.17872	12
43	2013	3	3.71357	3.2581	2.77259	1	25.3292	2.89037	2.70805	0.3571	0.3078	0.763931	0.014325	0.119395	0.0263963	0.172481	12
43	2014	3	3.71357	3.2581	2.30259	1	25.3887	2.94444	2.70805	0.3571	0.3078	0.752458	0.025681	0.130138	0.0253926	0.16982	12
43	2015	3	3.71357	3.2581	2.63906	1	25.5182	2.99573	2.63906	0.3846	0.3059	0.641433	0.030938	0.155795	0.0259851	0.188444	12
43	2016	3	3.71357	3.2581	2.48491	1	25.6766	3.04452	2.70805	0.3571	0.3035	0.711347	-0.00994	0.160907	0.0241763	0.209216	12
43	2017	3	3.71357	3.2581	1.38629	1	25.6928	3.09104	2.70805	0.3571	0.3034	0.684777	0.037415	0.14816	0.0230364	0.228871	12
43	2018	3	3.71357	3.2581	1.38629	1	25.5858	3.13549	2.30259	0.3333	0.3034	0.745184	-0.053725	0.146084	0	0	12
44	2007	5	0	0	0	0	21.018	3.21888	2.30259	0.3333	0.5805	0.680719	-0.040304	0.143172	0.0340128	0.380468	4
44	2008	5	0	0	0	0	21.5153	3.2581	2.30259	0.3333	0.5805	0.796744	0.014346	0.155533	0.036038	0.325786	4
44	2009	5	0	0	0	0	21.5728	3.29584	2.30259	0.3333	0.5555	0.77056	0.019929	0.157106	0.0332121	0.376594	4
44	2010	5	0	0	0	0	21.3927	3.3322	1.94591	0.5	0.5441	0.706491	0.025456	0.157306	0.0297682	0.367116	4
44	2011	5	0	0	0	0	21.5692	3.3673	2.30259	0.3333	0.5441	0.723701	0.036605	0.174897	0.0287288	0.340426	4
44	2012	5	0	0	0	0	21.8832	3.4012	2.30259	0.3333	0.5441	0.756321	0.044885	0.174244	0.0295885	0.337276	4
44	2013	5	0	0	0	1	22.1052	3.43399	2.30259	0.3333	0.5441	0.757927	0.049207	0.173228	0.028233	0.33039	4
44	2014	5	0	0	0	1	22.3162	3.46574	2.30259	0.3333	0.5441	0.75983	0.045613	0.175659	0.0276044	0.32764	4
44	2015	5	0	0	0	1	22.613	3.49651	2.19722	0.375	0.5294	0.672985	0.034824	0.190639	0.0367142	0.32047	4
44	2016	5	1.38629	0	1.38629	1	23.2204	3.49651	2.30259	0.3333	0.4317	0.698646	0.04349	0.187908	0.0337263	0.291729	4
44	2017	5	0.693147	0	0.693147	1	23.1625	3.49651	2.30259	0.3333	0.4317	0.640241	0.047378	0.181735	0.0569901	0.299438	4
44	2018	5	0	0	0	1	23.1611	3.49651	2.30259	0.3333	0.4317	0.597413	0.053966	0.174769	0.0366025	0	4
44	2019	5	1.38629	0.693147	1.09861	1	23.4142	3.49651	2.19722	0.375	0.4317	0.630137	0.050153	0.164458	0.0281276	0	4
45	2007	3	0	0	0	0	21.915	2.48491	2.30259	0.3333	0.47815	0.467344	0.029815	0.0967505	0.0376904	0.197749	12
45	2008	3	1.38629	1.09861	0.693147	0	21.6598	2.56495	2.30259	0.3333	0.4782	0.539303	0.004635	0.102524	0.036138	0.187997	12
45	2009	3	1.38629	0	1.38629	0	24.0355	2.63906	2.30259	0.3333	0.4782	0.700102	0.023586	0.107399	0.0355066	0.2084	12
45	2010	3	0.693147	0	0.693147	0	24.2175	2.70805	2.30259	0.3333	0.5392	0.674447	0.02535	0.115516	0.0313945	0.202964	12
45	2011	3	1.38629	0.693147	1.09861	0	24.2137	2.77259	2.30259	0.3333	0.5392	0.68834	0.014464	0.116429	0.0279817	0.185684	12
45	2012	3	0	0	0	0	24.3915	2.83321	2.30259	0.3333	0.5392	0.738523	0.002436	0.114446	0.0282671	0.17872	12
45	2013	3	1.09861	0.693147	0.693147	1	24.3926	2.89037	2.30259	0.3333	0.5392	0.77851	-0.019448	0.119395	0.0263963	0.172481	12
45	2014	3	1.60944	0.693147	1.38629	1	24.4258	2.94444	2.30259	0.3333	0.5392	0.791154	-0.008379	0.130138	0.0253926	0.16982	12
45	2015	3	1.38629	0.693147	1.09861	1	24.3985	2.99573	2.30259	0.3333	0.5392	0.779422	-0.004937	0.155795	0.0259851	0.188444	12
45	2016	3	1.09861	0	1.09861	1	24.4334	3.04452	2.30259	0.3333	0.5392	0.767378	0.005253	0.160907	0.0241763	0.209216	12
45	2017	3	1.38629	0.693147	1.09861	1	23.4447	3.09104	2.30259	0.3333	0.4091	0.502777	0.04579	0.14816	0.0230364	0.228871	12
45	2018	3	0.693147	0.693147	0	1	23.496	3.13549	2.30259	0.3333	0.4075	0.584406	0.066014	0.146084	0	0	12
46	2007	3	0	0	0	0	21.9585	2.48491	2.30259	0.3333	0.2669	0.453169	-0.055832	0.0967505	0.0376904	0.197749	12
46	2008	3	0	0	0	0	21.8728	2.56495	2.30259	0.3333	0.2339	0.397693	0.006568	0.102524	0.036138	0.187997	12
46	2009	3	0	0	0	0	20.3687	2.63906	2.30259	0.3333	0.2245	0.748636	-0.388213	0.107399	0.0355066	0.2084	12
46	2010	3	0	0	0	0	19.8964	2.70805	2.30259	0.3333	0.2245	0.387955	0.08091	0.115516	0.0313945	0.202964	12
46	2011	3	0	0	0	0	19.7888	2.77259	2.30259	0.3333	0.2245	0.422459	-0.104039	0.116429	0.0279817	0.185684	12
46	2012	3	0	0	0	0	19.8706	2.83321	2.30259	0.3333	0.2245	0.453366	0.007428	0.114446	0.0282671	0.17872	12
46	2013	3	0	0	0	1	20.1983	2.89037	2.30259	0.3333	0.3008	0.669023	-0.062883	0.119395	0.0263963	0.172481	12
46	2014	3	0	0	0	1	19.8575	2.94444	2.56495	0.3333	0.1741	0.723252	-0.250484	0.130138	0.0253926	0.16982	12
46	2015	3	0	0	0	1	20.446	2.99573	2.48491	0.3636	0.2643	0.125987	0.010732	0.155795	0.0259851	0.188444	12
46	2016	3	0	0	0	1	20.9961	3.04452	2.56495	0.3333	0.2643	0.390353	0.00664	0.160907	0.0241763	0.209216	12
46	2017	3	0	0	0	1	21.7542	3.09104	2.48491	0.3636	0.2643	0.610299	0.011643	0.14816	0.0230364	0.228871	12
46	2018	3	0	0	0	1	21.9598	3.13549	2.48491	0.3636	0.2648	0.728095	-0.040564	0.146084	0	0	12
47	2007	12	0	0	0	0	23.2465	2.48491	2.77259	0.3333	0.477	0.542387	0.064479	0.0967505	0.0376904	0.197749	12
47	2008	12	0	0	0	0	23.3585	2.56495	2.77259	0.3333	0.4826	0.504461	0.083826	0.102524	0.036138	0.187997	12
47	2009	12	0	0	0	0	24.149	2.63906	2.70805	0.3571	0.5636	0.627589	0.060638	0.107399	0.0355066	0.2084	12
47	2010	12	0	0	0	0	24.6056	2.70805	2.3979	0.5	0.5636	0.696934	0.068575	0.115516	0.0313945	0.202964	12
47	2011	12	0	0	0	0	24.8626	2.77259	2.48491	0.5455	0.5652	0.711698	0.052361	0.116429	0.0279817	0.185684	12
47	2012	14	0	0	0	0	25.0137	2.83321	2.3979	0.5	0.5662	0.699528	0.055572	0.114446	0.0282671	0.17872	12
47	2013	14	0	0	0	1	25.1992	2.89037	2.30259	0.5556	0.5663	0.685297	0.056398	0.119395	0.0263963	0.172481	12
47	2014	14	0	0	0	1	25.2758	2.94444	2.19722	0.5714	0.569	0.660105	0.058928	0.130138	0.0253926	0.16982	12
47	2015	14	0	0	0	1	25.4705	2.99573	2.19722	0.5714	0.5766	0.634098	0.045489	0.155795	0.0259851	0.188444	12
47	2016	14	0	0	0	1	25.7092	3.04452	2.07944	0.5714	0.5347	0.671215	0.049957	0.160907	0.0241763	0.209216	12
47	2017	14	0	0	0	1	25.8844	3.09104	2.07944	0.5714	0.5347	0.698911	0.042851	0.14816	0.0230364	0.228871	12
48	2007	3	0	0	0	0	20.6965	2.30259	2.48491	0.3636	0.4914	0.334518	0.011824	0.0967505	0.0376904	0.197749	12
48	2008	3	0	0	0	0	20.8429	2.3979	2.48491	0.3636	0.4914	0.386032	0.031201	0.102524	0.036138	0.187997	12
48	2009	3	0	0	0	0	20.9285	2.48491	2.48491	0.3636	0.4914	0.401516	0.033029	0.107399	0.0355066	0.2084	12
48	2010	3	0	0	0	0	21.191	2.56495	2.48491	0.3636	0.4914	0.454388	0.039217	0.115516	0.0313945	0.202964	12
48	2011	3	0	0	0	0	21.3223	2.63906	2.48491	0.3636	0.4914	0.495641	0.023029	0.116429	0.0279817	0.185684	12
48	2012	3	0	0	0	0	21.4122	2.70805	2.3979	0.4	0.4914	0.509238	0.027426	0.114446	0.0282671	0.17872	12
48	2014	3	0.693147	0	0.693147	1	21.6819	2.83321	2.30259	0.3333	0.4533	0.51634	0.02715	0.130138	0.0253926	0.16982	12
48	2015	3	0	0	0	1	22.1206	2.89037	2.30259	0.3333	0.3918	0.552956	0.028093	0.155795	0.0259851	0.188444	12
48	2016	3	0	0	0	1	22.3457	2.94444	2.30259	0.3333	0.3918	0.594942	0.045221	0.160907	0.0241763	0.209216	12
48	2017	3	0	0	0	1	22.5294	2.99573	2.19722	0.375	0.3918	0.610373	0.048884	0.14816	0.0230364	0.228871	12
48	2018	3	0	0	0	1	22.7452	3.04452	2.30259	0.3333	0.3918	0.634459	0.041464	0.146084	0	0	12
49	2007	3	0	0	0	0	21.8616	2.3979	2.48491	0.3636	0.3438	0.710526	0.014843	0.0967505	0.0376904	0.197749	12
49	2008	3	0	0	0	0	21.7448	2.48491	2.30259	0.4444	0.3254	0.718892	0.006063	0.102524	0.036138	0.187997	12
49	2009	3	0	0	0	0	21.8753	2.56495	2.30259	0.4444	0.3254	0.781156	0.000193	0.107399	0.0355066	0.2084	12
49	2010	3	0	0	0	0	22.1458	2.63906	2.48491	0.3636	0.2766	0.782385	0.013327	0.115516	0.0313945	0.202964	12
49	2011	3	0	0	0	0	22.2992	2.70805	2.48491	0.3636	0.2766	0.799178	0.0128	0.116429	0.0279817	0.185684	12
49	2012	6	0	0	0	0	22.492	2.77259	2.48491	0.3636	0.2766	0.819737	0.017239	0.114446	0.0282671	0.17872	12
49	2013	6	0	0	0	1	22.8051	2.83321	2.30259	0.3333	0.2466	0.764565	0.028595	0.119395	0.0263963	0.172481	12
49	2014	6	0	0	0	1	22.9883	2.89037	2.48491	0.3636	0.2466	0.814926	0.008683	0.130138	0.0253926	0.16982	12
49	2015	6	0	0	0	1	23.2698	2.94444	2.48491	0.3636	0.2398	0.832078	0.040627	0.155795	0.0259851	0.188444	12
49	2016	6	0	0	0	1	23.5364	2.99573	2.07944	0.4286	0.4593	0.647212	0.02994	0.160907	0.0241763	0.209216	12
49	2017	6	0	0	0	1	24.1529	3.04452	2.07944	0.4286	0.4596	0.790373	0.026691	0.14816	0.0230364	0.228871	12
49	2018	6	0	0	0	1	24.4399	3.09104	2.07944	0.4286	0.4596	0.825944	0.017753	0.146084	0	0	12
50	2008	7	0	0	0	0	22.2432	2.56495	2.30259	0.3333	0.6737	0.080665	0.138129	0.102524	0.036138	0.187997	12
50	2009	7	0	0	0	0	22.305	2.63906	2.30259	0.3333	0.6737	0.079491	0.106278	0.107399	0.0355066	0.2084	12
50	2010	7	0	0	0	0	22.3277	2.70805	2.30259	0.3333	0.6737	0.078657	0.093871	0.115516	0.0313945	0.202964	12
50	2011	7	0	0	0	0	22.4123	2.77259	2.30259	0.3333	0.6737	0.077074	0.086654	0.116429	0.0279817	0.185684	12
50	2012	7	0	0	0	0	22.3896	2.83321	2.30259	0.3333	0.6737	0.074929	0.083906	0.114446	0.0282671	0.17872	12
50	2013	7	0	0	0	1	22.4437	2.89037	2.30259	0.3333	0.6737	0.085955	0.076022	0.119395	0.0263963	0.172481	12
50	2014	7	0	0	0	1	22.644	2.94444	2.30259	0.3333	0.6737	0.188218	0.069362	0.130138	0.0253926	0.16982	12
50	2015	7	0	0	0	1	22.7874	2.99573	2.30259	0.3333	0.6737	0.229364	0.066338	0.155795	0.0259851	0.188444	12
50	2016	7	0	0	0	1	22.8343	3.04452	2.30259	0.3333	0.6737	0.215342	0.046601	0.160907	0.0241763	0.209216	12
50	2017	7	0	0	0	1	22.9529	3.09104	2.30259	0.3333	0.6737	0.238875	0.046564	0.14816	0.0230364	0.228871	12
50	2018	7	0	0	0	1	23.0564	3.13549	2.30259	0.3333	0.6737	0.248857	0.047117	0.146084	0	0	12
51	2007	7	0	0	0	0	22.1048	2.3979	2.19722	0.375	0.5463	0.093281	0.121857	0.0967505	0.0376904	0.197749	12
51	2008	7	0	0	0	0	22.4154	2.48491	2.30259	0.3333	0.6136	0.139359	0.046679	0.102524	0.036138	0.187997	12
51	2009	7	0	0	0	0	22.4795	2.56495	2.30259	0.3333	0.6136	0.103256	0.100665	0.107399	0.0355066	0.2084	12
51	2010	7	0	0	0	0	22.6006	2.63906	2.30259	0.3333	0.6136	0.104214	0.11067	0.115516	0.0313945	0.202964	12
51	2011	7	0	0	0	0	22.9386	2.70805	2.30259	0.3333	0.6136	0.251293	0.072818	0.116429	0.0279817	0.185684	12
51	2012	7	0	0	0	0	23.0653	2.77259	2.30259	0.3333	0.6136	0.293495	0.056383	0.114446	0.0282671	0.17872	12
51	2013	7	0	0	0	1	23.1965	2.83321	2.30259	0.3333	0.613	0.341296	0.042916	0.119395	0.0263963	0.172481	12
51	2014	7	0	0	0	1	23.2647	2.89037	2.30259	0.3333	0.613	0.376038	0.021752	0.130138	0.0253926	0.16982	12
51	2015	7	0	0	0	1	23.2044	2.94444	2.30259	0.3333	0.5697	0.142207	0.044579	0.155795	0.0259851	0.188444	12
51	2016	7	0	0	0	1	23.2474	2.99573	2.30259	0.3333	0.5697	0.141008	0.046071	0.160907	0.0241763	0.209216	12
51	2017	7	0	0	0	1	23.2972	3.04452	2.30259	0.3333	0.5697	0.144605	0.051462	0.14816	0.0230364	0.228871	12
51	2018	7	0	0	0	1	23.3225	3.09104	2.30259	0.3333	0.5697	0.13351	0.050679	0.146084	0	0	12
52	2008	5	0	0	0	0	22.4081	2.83321	2.3979	0.4	0.3635	0.613565	-0.02129	0.102524	0.036138	0.187997	12
52	2009	5	0	0	0	0	22.4965	2.89037	2.07944	0.4286	0.3635	0.552343	0.009799	0.107399	0.0355066	0.2084	12
52	2010	5	0	0	0	0	23.0417	2.94444	2.07944	0.4286	0.3635	0.539683	0.010902	0.115516	0.0313945	0.202964	12
52	2011	5	0	0	0	0	22.7382	2.99573	1.94591	0.5	0.3635	0.590704	0.027095	0.116429	0.0279817	0.185684	12
52	2012	5	0	0	0	0	22.8725	3.04452	2.07944	0.4286	0.3635	0.624482	0.02916	0.114446	0.0282671	0.17872	12
52	2013	5	0	0	0	1	23.0048	3.09104	2.07944	0.4286	0.3635	0.655718	0.038648	0.119395	0.0263963	0.172481	12
52	2014	5	0	0	0	1	23.1236	3.13549	2.07944	0.4286	0.3635	0.664769	0.038224	0.130138	0.0253926	0.16982	12
52	2015	5	0	0	0	1	23.5299	3.17805	2.07944	0.4286	0.2347	0.625577	0.023703	0.155795	0.0259851	0.188444	12
52	2016	5	0	0	0	1	23.6829	3.21888	2.07944	0.4286	0.2347	0.671569	0.023127	0.160907	0.0241763	0.209216	12
52	2017	5	0	0	0	1	23.9734	3.2581	2.07944	0.4286	0.2347	0.74455	0.023194	0.14816	0.0230364	0.228871	12
52	2018	5	1.38629	0.693147	1.09861	1	24.1809	3.29584	2.07944	0.4286	0.2347	0.724716	0.024428	0.146084	0	0	12
53	2007	6	0	0	0	0	21.2916	2.30259	2.56495	0.4167	0.3611	0.132568	0.13216	0.0967505	0.0376904	0.197749	12
53	2008	6	0	0	0	0	21.2426	2.3979	2.63906	0.3846	0.3875	0.05046	0.077164	0.102524	0.036138	0.187997	12
53	2009	6	0	0	0	0	21.3312	2.48491	2.48491	0.3636	0.5761	0.102706	0.061164	0.107399	0.0355066	0.2084	12
53	2010	6	0	0	0	0	21.3513	2.56495	2.48491	0.3636	0.5761	0.079303	0.046543	0.115516	0.0313945	0.202964	12
53	2011	6	0	0	0	0	21.4113	2.63906	2.48491	0.3636	0.5761	0.088711	0.047325	0.116429	0.0279817	0.185684	12
53	2012	6	0	0	0	0	21.4114	2.70805	2.48491	0.3636	0.5761	0.09312	0.010561	0.114446	0.0282671	0.17872	12
53	2013	6	0	0	0	1	21.4403	2.77259	2.48491	0.3636	0.5761	0.085742	0.033357	0.119395	0.0263963	0.172481	12
53	2014	6	0	0	0	1	21.4328	2.83321	2.48491	0.3636	0.5761	0.070359	0.021448	0.130138	0.0253926	0.16982	12
53	2015	6	0	0	0	1	21.5194	2.89037	2.48491	0.3636	0.5541	0.089219	0.06737	0.155795	0.0259851	0.188444	12
53	2016	6	0	0	0	1	21.6111	2.94444	2.48491	0.3636	0.5554	0.051592	0.122159	0.160907	0.0241763	0.209216	12
53	2017	6	0	0	0	1	21.6606	2.99573	2.48491	0.3636	0.5554	0.0593	0.060702	0.14816	0.0230364	0.228871	12
53	2018	6	0	0	0	1	21.6967	3.04452	2.48491	0.3636	0.5554	0.055786	0.042204	0.146084	0	0	12
54	2007	7	0	0	0	0	21.5524	2.30259	2.77259	0.3333	0.4665	0.402758	0.037518	0.0967505	0.0376904	0.197749	12
54	2008	7	0	0	0	0	21.5603	2.3979	2.77259	0.3333	0.4665	0.378659	0.040944	0.102524	0.036138	0.187997	12
54	2009	7	0	0	0	0	21.6412	2.48491	2.77259	0.3333	0.4665	0.391922	0.045251	0.107399	0.0355066	0.2084	12
54	2010	7	0	0	0	0	21.6461	2.56495	2.77259	0.3333	0.4665	0.356164	0.049693	0.115516	0.0313945	0.202964	12
54	2011	7	0	0	0	0	21.7206	2.63906	2.77259	0.3333	0.4665	0.3603	0.052258	0.116429	0.0279817	0.185684	12
54	2012	7	0	0	0	0	21.9849	2.70805	2.77259	0.3333	0.4665	0.435512	0.041085	0.114446	0.0282671	0.17872	12
54	2013	7	0	0	0	1	22.0687	2.77259	2.77259	0.3333	0.4218	0.360138	0.050666	0.119395	0.0263963	0.172481	12
54	2014	7	0	0	0	1	22.2172	2.83321	2.77259	0.3333	0.3953	0.388661	0.046189	0.130138	0.0253926	0.16982	12
54	2015	7	0	0	0	1	22.325	2.89037	2.77259	0.3333	0.3863	0.432835	0.034962	0.155795	0.0259851	0.188444	12
54	2016	7	0	0	0	1	22.3111	2.94444	2.63906	0.3846	0.3863	0.412218	0.018331	0.160907	0.0241763	0.209216	12
54	2017	7	0	0	0	1	22.4499	2.99573	2.77259	0.3333	0.3863	0.455037	0.017003	0.14816	0.0230364	0.228871	12
54	2018	7	0	0	0	1	22.4573	3.04452	2.77259	0.3333	0.3863	0.434482	0.028101	0.146084	0	0	12
55	2008	3	2.3979	1.09861	2.19722	0	23.8671	2.07944	2.3979	0.4	0.127	0.732179	0.018994	0.0604991	0.0733704	0.456258	12
55	2011	3	2.19722	2.07944	0.693147	0	25.0275	2.3979	2.19722	0.375	0.098	0.739467	0.022577	0.0777948	0.0524405	0.489808	12
56	2016	17	0	0	0	1	22.6973	3.21888	2.07944	0.4286	0.3708	0.65133	0.103158	0.0658795	0.00305602	0.759033	12
56	2017	17	0	0	0	1	22.7541	3.2581	2.07944	0.4286	0.3708	0.68845	0.024188	0.0638337	0.0105805	0.853433	12
56	2018	17	0	0	0	1	22.8364	3.29584	2.07944	0.4286	0.3708	0.695233	0.024254	0.0523575	0	0	12
57	2007	15	0	0	0	0	20.7723	2.30259	2.30259	0.3333	0.4978	0.15343	0.038481	0.143172	0.0340128	0.380468	4
57	2008	15	0	0	0	0	20.8678	2.3979	2.30259	0.3333	0.4978	0.224753	0.037856	0.155533	0.036038	0.325786	4
57	2009	15	0	0	0	0	20.8358	2.48491	2.30259	0.3333	0.4978	0.197865	0.025984	0.157106	0.0332121	0.376594	4
57	2010	6	0	0	0	0	20.8078	2.56495	2.30259	0.3333	0.4809	0.190006	0.00712	0.157306	0.0297682	0.367116	4
57	2011	6	0	0	0	0	20.8932	2.63906	2.30259	0.3333	0.4809	0.272902	-0.00916	0.174897	0.0287288	0.340426	4
57	2012	6	0	0	0	0	21.2336	2.70805	2.30259	0.3333	0.5009	0.45525	0.026474	0.174244	0.0295885	0.337276	4
57	2013	6	0	0	0	1	21.6355	2.77259	2.30259	0.3333	0.5009	0.606677	0.037169	0.173228	0.028233	0.33039	4
57	2014	6	0	0	0	1	21.7947	2.83321	2.30259	0.3333	0.4772	0.656582	0.038599	0.175659	0.0276044	0.32764	4
57	2015	6	0	0	0	1	21.6052	2.89037	2.30259	0.3333	0.4536	0.579701	0.055603	0.190639	0.0367142	0.32047	4
57	2016	6	1.09861	0	1.09861	1	21.4502	2.94444	2.19722	0.375	0.4536	0.517535	0.048767	0.187908	0.0337263	0.291729	4
57	2017	6	0	0	0	1	21.4919	2.99573	2.30259	0.3333	0.4536	0.54077	0.041003	0.181735	0.0569901	0.299438	4
57	2018	6	0	0	0	1	21.4923	3.04452	2.30259	0.3333	0.4536	0.536344	0.038664	0.174769	0.0366025	0	4
57	2019	6	0.693147	0.693147	0	1	21.5956	3.09104	2.30259	0.3333	0.4536	0.60374	0.003658	0.164458	0.0281276	0	4
59	2008	3	0	0	0	0	21.8071	2.56495	1.79176	0.4	0.6349	0.352525	0.049711	0.090924	0.0402884	0.767468	6
59	2009	3	0.693147	0.693147	0	0	21.8916	2.63906	1.79176	0.4	0.6349	0.396789	0.022693	0.0860309	0.0434838	0.894126	6
59	2010	3	0	0	0	0	21.9405	2.70805	1.79176	0.4	0.6349	0.495575	-0.064762	0.0949214	0.061229	0.766549	6
59	2011	3	1.09861	1.09861	0	0	21.8579	2.77259	1.79176	0.4	0.6349	0.523088	-0.071629	0.0979333	0.0659958	0.71131	6
59	2012	3	0	0	0	0	21.8722	2.83321	1.79176	0.4	0.6349	0.536233	0.000493	0.0959456	0.0738794	0.723694	6
59	2013	3	0	0	0	0	21.7994	2.89037	1.79176	0.4	0.586	0.74215	-0.242736	0.206532	0.0861926	0.713707	6
59	2016	3	0	0	0	0	21.8026	3.04452	1.79176	0.4	0.262	0.049469	0.216975	0.0965808	0.0345365	0.686306	6
60	2012	18	0	0	0	0	21.9422	2.99573	2.63906	0.3077	0.543	0.74873	0.051362	0.110226	0.0445068	0.477153	19
60	2013	18	0	0	0	1	22.3495	3.04452	2.56495	0.3333	0.5231	0.643314	0.05024	0.113286	0.0442671	0.51104	19
60	2015	18	0	0	0	1	23.2629	3.13549	2.63906	0.3846	0.4185	0.269583	0.042018	0.122772	0.049539	0.552856	19
60	2016	18	0	0	0	1	23.3647	3.17805	2.56495	0.4167	0.4185	0.279278	0.0428	0.123954	0.0446043	0.516401	19
60	2018	18	0	0	0	1	23.4139	3.2581	2.3979	0.4	0.4185	0.277813	0.0437	0.135098	0.0353731	0	19
60	2019	18	0	0	0	1	23.4784	3.29584	2.56495	0.3333	0.4185	0.300245	0.041055	0.127884	0.0279042	0	19
61	2010	3	2.94444	1.94591	2.56495	0	24.8663	2.56495	2.07944	0.5714	0.1677	0.563865	0.07283	0.069118	0.0344464	0.702118	22
61	2011	3	3.71357	3.2581	2.89037	0	24.9941	2.63906	2.07944	0.5714	0.1619	0.502181	0.114182	0.0757711	0.0324027	0.624673	22
62	2008	3	0	0	0	0	22.1945	2.48491	2.30259	0.3333	0.5015	0.484158	0.026812	0.0387675	0.0108582	0.609869	17
62	2009	3	0	0	0	0	22.1753	2.56495	2.30259	0.3333	0.5015	0.455477	0.01755	0.0419692	0.0126763	0.811774	17
62	2010	3	0	0	0	0	22.2798	2.63906	2.30259	0.3333	0.4806	0.49943	0.011574	0.0481121	0.00502511	0.869738	17
62	2011	3	0	0	0	0	22.3893	2.70805	2.30259	0.3333	0.4806	0.543603	0.010809	0.0541871	0.00629689	0.741419	17
62	2012	3	0	0	0	0	22.4667	2.77259	2.30259	0.3333	0.4806	0.575353	0.002047	0.060503	0.0131922	0.816259	17
62	2013	3	0	0	0	1	22.4765	2.83321	2.30259	0.3333	0.4806	0.576942	0.003039	0.0647914	0.0141118	0.86072	17
62	2014	3	0	0	0	1	22.4376	2.89037	2.30259	0.3333	0.4806	0.554528	0.004369	0.0664326	0.0138353	0.944624	17
62	2015	3	0	0	0	1	23.1159	2.94444	2.48491	0.3636	0.2732	0.503495	0.022731	0.0689361	0.0146692	1.04582	17
62	2016	3	0	0	0	1	23.273	2.99573	2.48491	0.3636	0.2732	0.551411	0.0271	0.0692886	0.0144189	0.957949	17
62	2017	3	1.09861	0.693147	0.693147	1	23.2719	3.04452	2.48491	0.3636	0.2732	0.52987	0.027761	0.0769798	0.0158038	1.02852	17
63	2007	3	0	0	0	0	20.9801	2.30259	2.30259	0.3333	0.4478	0.531397	0.045667	0.0895157	0.00569281	0.343309	14
63	2008	3	0	0	0	0	21.3465	2.3979	2.30259	0.3333	0.3807	0.456378	0.080464	0.0989662	0.0068604	0.342687	14
63	2009	3	0	0	0	0	21.5571	2.48491	2.30259	0.3333	0.3805	0.493682	0.065441	0.104402	0.00804595	0.378895	14
63	2010	3	0	0	0	0	21.9003	2.56495	2.30259	0.3333	0.3332	0.467699	0.200271	0.110565	0.00726924	0.373629	14
63	2011	3	0	0	0	0	21.8792	2.63906	2.30259	0.3333	0.3138	0.362134	0.104777	0.135849	0.00662708	0.253026	14
63	2012	6	0	0	0	0	21.8175	2.70805	2.30259	0.3333	0.3057	0.302494	0.033897	0.125893	0.00674913	0.501076	14
63	2013	6	0	0	0	1	21.8162	2.77259	2.30259	0.3333	0.3049	0.30427	0.011767	0.137052	0.00708626	0.577248	14
63	2014	6	0	0	0	1	21.8112	2.83321	2.30259	0.3333	0.3047	0.264477	0.044666	0.138382	0.00733708	0.620082	14
63	2015	6	0	0	0	1	21.8047	2.89037	2.30259	0.3333	0.2964	0.260288	0.020371	0.14009	0.00763402	0.649172	14
63	2016	6	0	0	0	1	21.8599	2.94444	2.30259	0.3333	0.2964	0.292732	0.011509	0.150336	0.00674671	0.653843	14
63	2017	6	0	0	0	1	21.8344	2.99573	2.30259	0.3333	0.2964	0.310459	-0.023415	0.14677	0.00019944	0.731283	14
63	2018	6	0	0	0	1	21.7312	3.04452	2.30259	0.3333	0.2964	0.218467	0.018187	0.147842	3.04862e-05	0	14
63	2019	6	0	0	0	1	21.759	3.09104	2.30259	0.3333	0.2467	0.224618	0.009251	0.13842	0.00013556	0	14
64	2007	3	0	0	0	0	21.8691	2.3979	1.79176	0.4	0.3669	0.275575	0.04646	0.0950416	0.0879745	0.415089	15
64	2008	3	0	0	0	0	22.0618	2.48491	2.30259	0.3333	0.3669	0.353383	0.043756	0.0998175	0.0849513	0.38965	15
64	2011	19	0	0	0	0	21.971	2.70805	2.30259	0.4444	0.3669	0.265155	0.030952	0.102723	0.0588912	0.399364	15
64	2012	4	0	0	0	0	21.9994	2.77259	2.30259	0.4444	0.3669	0.247966	0.044544	0.100264	0.0534101	0.428127	15
64	2013	4	0	0	0	1	22.0226	2.83321	2.19722	0.375	0.3669	0.191626	0.090166	0.102263	0.0467792	0.447317	15
64	2014	4	0	0	0	1	22.1063	2.89037	2.07944	0.4286	0.3669	0.215455	0.05637	0.104922	0.0413043	0.439942	15
64	2015	4	0	0	0	1	22.2066	2.94444	2.07944	0.4286	0.3745	0.264025	0.037859	0.107608	0.0289585	0.411294	15
64	2016	4	0	0	0	1	22.3262	2.99573	2.07944	0.4286	0.2651	0.302185	0.029632	0.111795	0.027154	0.365005	15
64	2017	4	0	0	0	1	22.2083	3.04452	1.94591	0.5	0.2651	0.186972	0.051641	0.110171	0.0181189	0.325043	15
64	2018	3	0	0	0	1	23.8083	3.09104	2.07944	0.4286	0.6871	0.407513	0.038712	0.113993	0.0170319	0	15
64	2019	3	0	0	0	1	24.2798	3.13549	2.07944	0.4286	0.6871	0.563384	0.046006	0.115504	0.0167942	0	15
65	2013	3	3.71357	3.17805	2.89037	1	25.2974	2.70805	2.70805	0.3571	0.3549	0.596883	0.085589	0.062511	0.0251723	0.340027	12
65	2014	3	3.71357	3.2581	2.89037	1	25.5132	2.77259	2.63906	0.3846	0.3549	0.61983	0.096817	0.0673501	0.0249827	0.35106	12
65	2015	3	3.71357	3.2581	2.89037	1	25.5819	2.83321	2.56495	0.4167	0.3507	0.565113	0.105747	0.0696592	0.020791	0.379254	12
65	2016	3	3.71357	3.2581	2.89037	1	25.8626	2.89037	2.3979	0.4	0.3475	0.595683	0.092977	0.0700464	0.0119371	0.406957	12
65	2017	3	3.71357	3.2581	2.89037	1	25.8844	2.94444	2.3979	0.4	0.3371	0.665768	0.075013	0.0703921	0.0120916	0.453879	12
65	2018	3	3.71357	3.2581	2.89037	1	25.8844	2.99573	2.30259	0.3333	0.332	0.649397	0.082102	0.0707679	0	0	12
66	2007	3	1.94591	1.09861	1.60944	0	23.8333	1.94591	2.77259	0.3333	0.1491	0.580443	0.124788	0.0537802	0.0210989	0.573058	10
66	2008	3	0	0	0	0	24.0998	2.07944	2.77259	0.3529	0.1492	0.613005	0.082405	0.0529566	0.0136232	0.611361	10
66	2009	3	1.09861	0	1.09861	0	24.3128	2.19722	2.77259	0.3333	0.1492	0.567584	0.108993	0.0583444	0.0175249	0.686593	10
66	2010	3	2.63906	1.60944	2.30259	0	24.6776	2.30259	2.77259	0.3333	0.1683	0.551952	0.153358	0.0654923	0.0163387	0.745476	10
66	2011	3	3.52636	2.83321	2.89037	0	24.843	2.3979	2.77259	0.3333	0.1683	0.530377	0.10269	0.0716909	0.0142613	0.735216	10
66	2012	3	3.66356	3.21888	2.70805	0	24.9178	2.48491	2.77259	0.3333	0.1683	0.526552	0.048767	0.0762936	0.0134005	0.750892	10
66	2013	3	3.71357	3.2581	2.89037	1	25.0866	2.56495	2.77259	0.3333	0.1683	0.562831	0.048619	0.086845	0.0128293	0.775883	10
66	2014	3	3.71357	2.99573	2.89037	1	25.5142	2.63906	2.77259	0.3333	0.1683	0.660711	0.048039	0.0898828	0.0908377	0.829311	10
66	2015	3	3.71357	3.2581	2.89037	1	25.4671	2.70805	2.63906	0.3846	0.1683	0.636761	0.018827	0.0937058	0.013554	0.873553	10
66	2016	3	3.71357	3.2581	2.3979	1	25.8231	2.77259	2.63906	0.3846	0.1683	0.728267	0.02193	0.100866	0.0144087	0.98877	10
66	2017	3	3.71357	3.2581	2.89037	1	25.8844	2.83321	2.70805	0.3571	0.1683	0.702829	0.048399	0.0920795	0.0138016	0.829299	10
66	2018	3	3.71357	3.2581	2.89037	1	25.8844	2.89037	2.77259	0.3333	0.1758	0.696705	0.056635	0.0925483	0.015262	0	10
67	2007	3	1.09861	1.09861	0	0	22.2609	2.77259	2.30259	0.3333	0.299	0.49966	0.035273	0.0394701	0.00721526	0.46437	18
67	2008	3	1.94591	1.79176	0.693147	0	22.2793	2.83321	2.30259	0.3333	0.299	0.50229	0.021695	0.0391802	0.00773127	0.494083	18
67	2009	3	1.79176	1.60944	0.693147	0	22.2504	2.89037	2.30259	0.3333	0.299	0.449573	0.050058	0.041635	0.011447	0.599932	18
67	2010	3	2.83321	1.79176	2.48491	0	22.4733	2.94444	2.30259	0.3333	0.299	0.520769	0.042959	0.0436386	0.0113134	0.62998	18
67	2011	3	3.58352	3.13549	2.63906	0	22.6794	2.99573	2.30259	0.3333	0.1938	0.580492	0.043015	0.0466825	0.015818	0.564623	18
67	2012	3	3.46574	2.89037	2.70805	0	22.6585	3.04452	2.30259	0.3333	0.1938	0.539772	0.082237	0.0526555	0.0179365	0.54679	18
67	2013	3	3.71357	3.2581	2.89037	0	22.8384	3.09104	2.19722	0.375	0.1938	0.539619	0.092894	0.0570068	0.0195339	0.720382	18
67	2014	3	3.71357	3.2581	2.77259	0	23.1021	3.13549	2.30259	0.3333	0.4102	0.422345	0.119463	0.0599956	0.0200301	0.784401	18
67	2015	3	3.71357	3.2581	2.89037	0	23.248	3.17805	2.30259	0.3333	0.4095	0.449712	0.064534	0.0638137	0.0219528	0.889425	18
67	2016	3	3.71357	3.2581	2.89037	0	23.3836	3.21888	2.30259	0.3333	0.4128	0.472021	0.065764	0.0554691	0.0211824	0.952086	18
67	2017	3	3.71357	3.2581	2.89037	0	23.4517	3.2581	2.30259	0.3333	0.4128	0.469273	0.044536	0.0551782	0.0194224	0.971859	18
67	2018	3	3.71357	3.2581	2.70805	0	23.4027	3.29584	2.30259	0.3333	0.4128	0.426969	0.018777	0.0586938	0.0187618	0	18
67	2019	3	3.71357	3.2581	2.07944	0	23.4373	3.3322	2.30259	0.3333	0.4326	0.42498	0.032768	0.0529664	0.0163194	0	18
68	2007	3	0	0	0	0	22.9192	2.70805	2.30259	0.3333	0.5137	0.671035	0.046827	0.0428896	0.0161764	0.373024	17
68	2008	3	0	0	0	0	23.2678	2.77259	2.30259	0.3333	0.4078	0.504574	0.040972	0.0419149	0.0164364	0.38251	17
68	2009	3	0	0	0	0	23.7968	2.83321	2.30259	0.3333	0.4078	0.643191	0.04924	0.0445131	0.0145546	0.571764	17
68	2010	3	0	0	0	0	24.1328	2.89037	2.30259	0.3333	0.4142	0.692911	0.051847	0.0438208	0.0136908	0.596482	17
68	2011	3	0	0	0	0	24.3628	2.94444	2.30259	0.3333	0.3728	0.654412	0.04154	0.0469572	0.0139066	0.467632	17
68	2012	3	0	0	0	0	24.4491	2.99573	2.30259	0.3333	0.3863	0.677956	0.003325	0.0513668	0.0146916	0.514731	17
68	2013	3	0	0	0	0	24.4867	3.04452	2.30259	0.3333	0.3863	0.677456	0.004611	0.0520183	0.0154585	0.584176	17
68	2014	3	0	0	0	0	24.5087	3.09104	2.30259	0.3333	0.3863	0.694987	-0.006299	0.0520055	0.0158195	0.666031	17
68	2015	3	0	0	0	0	24.4437	3.13549	2.19722	0.375	0.3748	0.725467	-0.05209	0.0548872	0.0142655	0.744524	17
68	2016	3	0	0	0	0	24.4485	3.17805	2.30259	0.3333	0.3	0.730765	-0.00057	0.0558737	0.0163356	0.782881	17
68	2017	3	0	0	0	0	24.4377	3.21888	2.30259	0.3333	0.3	0.725263	0.003196	0.058245	0.0172229	0.821618	17
68	2018	3	0	0	0	0	24.8503	3.2581	2.30259	0.3333	0.3	0.615594	0.041289	0.0686401	0.0188964	0	17
69	2007	3	0	0	0	0	21.2298	2.77259	2.19722	0.375	0.2911	0.994021	0.045154	0.0704549	0.0132945	0.45957	11
69	2008	3	0	0	0	0	20.9178	2.83321	2.30259	0.3333	0.2911	0.854078	0.152978	0.0796428	0.0148765	0.478605	11
69	2009	3	0	0	0	0	20.9478	2.89037	2.19722	0.375	0.2911	0.890046	-0.031955	0.0760608	0.0118519	0.50608	11
69	2010	3	0	0	0	0	20.6458	2.94444	2.19722	0.375	0.2911	0.703921	-0.011789	0.0778834	0.0111583	0.505781	11
69	2011	3	0	0	0	0	20.6833	2.99573	2.19722	0.375	0.2911	0.705722	0.004109	0.083994	0.0228543	0.492348	11
69	2012	3	0	0	0	0	20.789	3.04452	2.30259	0.3333	0.2911	0.730624	0.002374	0.0933038	0.023692	0.571345	11
69	2013	3	0	0	0	0	20.8948	3.09104	2.30259	0.3333	0.2261	0.703759	0.053915	0.102503	0.027394	0.692427	11
69	2014	3	0	0	0	0	20.9004	3.13549	2.30259	0.3333	0.2261	0.615809	0.089572	0.102269	0.0297781	0.689855	11
69	2018	3	0	0	0	0	20.999	3.29584	1.94591	0.3333	0.2749	0.529828	0.056878	0.0960818	0.00015554	0	11
69	2019	3	0	0	0	0	20.9636	3.3322	2.07944	0.4286	0.2749	0.369631	0.124121	0.0962645	0.00169356	0	11
70	2007	3	0	0	0	0	21.6028	2.56495	1.79176	0.5	0.2992	0.744038	0.021762	0.0454326	0.0208809	0.426456	16
70	2008	3	0	0	0	0	21.455	2.63906	2.30259	0.3333	0.2992	0.673729	0.035195	0.0575022	0.0190558	0.714082	16
70	2009	3	0	0	0	0	21.7149	2.70805	2.30259	0.3333	0.2992	0.688138	0.063568	0.0668422	0.0193674	0.908029	16
70	2010	3	0	0	0	0	22.002	2.77259	2.30259	0.3333	0.2992	0.752424	0.021469	0.0839798	0.0184078	0.952525	16
70	2012	3	0	0	0	0	22.277	2.89037	2.30259	0.3333	0.2992	0.763796	0.036621	0.106071	0.0131052	0.726922	16
70	2013	3	0	0	0	1	22.5741	2.94444	2.30259	0.3333	0.2881	0.609224	0.039853	0.10844	0.014449	0.791904	16
70	2014	3	0	0	0	1	22.611	2.99573	2.30259	0.3333	0.2881	0.591573	0.043844	0.111287	0.0147043	0.843308	16
70	2015	3	0	0	0	1	22.665	3.04452	2.30259	0.3333	0.2881	0.574696	0.047574	0.117334	0.0159764	0.894853	16
70	2016	3	0	0	0	1	22.8154	3.09104	2.30259	0.3333	0.2881	0.598875	0.048845	0.105602	0.0156406	0.932745	16
71	2007	3	0	0	0	0	21.5628	2.70805	2.48491	0.3636	0.0923	0.677141	0.011748	0.0612683	0.0153148	0.44939	10
71	2008	3	0	0	0	0	21.464	2.77259	2.48491	0.3636	0.0923	0.550517	0.142872	0.0616471	0.0200547	0.469052	10
71	2009	3	0	0	0	0	21.6025	2.83321	2.48491	0.5455	0.0923	0.52568	0.099365	0.0627184	0.0204822	0.493938	10
71	2011	3	0	0	0	0	21.8656	2.94444	2.48491	0.5455	0.0923	0.552447	0.001987	0.0738527	0.0224697	0.438995	10
71	2012	3	0	0	0	0	21.8786	2.99573	2.48491	0.3636	0.0923	0.585817	-0.043889	0.0792772	0.0177804	0.455084	10
71	2013	3	0	0	0	1	21.9735	3.04452	2.48491	0.3636	0.0923	0.615876	0.014571	0.092171	0.0176739	0.504443	10
71	2014	3	0	0	0	1	22.1349	3.09104	2.48491	0.3636	0.1514	0.506253	0.012915	0.0941199	0.0174068	0.530871	10
71	2015	3	0	0	0	1	22.1468	3.13549	2.48491	0.3636	0.154	0.494332	0.009988	0.100704	0.0181134	0.573489	10
71	2016	4	0	0	0	1	22.1825	3.17805	2.48491	0.3636	0.154	0.41451	-0.075581	0.0981036	0.0183805	0.608056	10
71	2017	4	0	0	0	1	22.3417	3.21888	2.30259	0.4444	0.0933	0.465132	0.024321	0.094693	0.0183646	0.610152	10
71	2018	4	0	0	0	1	22.5838	3.2581	2.3979	0.4	0.0933	0.574102	0.028301	0.0958201	0.0243102	0	10
73	2007	3	0	0	0	0	19.148	2.77259	2.30259	0.3333	0.2722	0.190932	-0.388213	0.0612683	0.0153148	0.44939	10
73	2008	3	0	0	0	0	19.148	2.83321	2.30259	0.3333	0.2766	0.189893	0.042097	0.0616471	0.0200547	0.469052	10
73	2009	3	0.693147	0.693147	0	0	19.148	2.89037	2.07944	0.4286	0.2678	0.207246	-0.265396	0.0627184	0.0204822	0.493938	10
73	2010	3	0.693147	0.693147	0	0	19.148	2.94444	2.30259	0.3333	0.2678	0.250909	-0.117317	0.0680551	0.0216421	0.508227	10
73	2011	3	0	0	0	0	19.148	2.99573	2.30259	0.3333	0.2678	0.110442	0.119549	0.0738527	0.0224697	0.438995	10
73	2012	6	0.693147	0	0.693147	0	20.9043	3.04452	2.30259	0.3333	0.2683	0.213988	0.067242	0.0792772	0.0177804	0.455084	10
73	2013	2	0	0	0	1	21.2981	3.09104	2.30259	0.3333	0.2392	0.383685	0.071652	0.092171	0.0176739	0.504443	10
73	2014	2	0	0	0	1	21.9208	3.13549	2.30259	0.3333	0.2392	0.617375	-0.008902	0.0941199	0.0174068	0.530871	10
73	2015	2	0	0	0	1	22.4596	3.17805	2.30259	0.3333	0.1588	0.727898	0.021733	0.100704	0.0181134	0.573489	10
73	2016	19	0	0	0	1	22.5475	3.21888	2.30259	0.3333	0.1774	0.78185	-0.030946	0.0981036	0.0183805	0.608056	10
73	2017	19	0	0	0	1	22.5106	3.2581	2.30259	0.3333	0.1652	0.818473	-0.04541	0.094693	0.0183646	0.610152	10
73	2018	19	0	0	0	1	22.2907	3.29584	2.30259	0.3333	0.1671	0.551379	0.026565	0.0958201	0.0243102	0	10
74	2007	3	0	0	0	0	22.7147	2.77259	2.30259	0.3333	0.4209	0.815746	0.01001	0.0716541	0.0908377	0.733239	27
74	2008	3	0	0	0	0	22.9563	2.83321	2.30259	0.3333	0.4209	0.851519	0.004536	0.0753893	0.0908377	0.779349	27
74	2009	3	0	0	0	0	22.9156	2.89037	2.30259	0.3333	0.4223	0.841649	0.005873	0.0750161	0.0887259	0.824631	27
74	2010	3	0	0	0	0	23.073	2.94444	2.30259	0.3333	0.4227	0.852209	0.013311	0.0927454	0.0705043	0.824936	27
74	2011	3	0	0	0	0	23.2374	2.99573	2.30259	0.3333	0.4234	0.868213	0.00891	0.104827	0.0651101	0.773718	27
74	2012	3	0	0	0	0	23.2976	3.04452	2.48491	0.3636	0.4235	0.875378	0.002579	0.108297	0.0615372	0.851999	27
74	2013	3	0	0	0	1	23.5189	3.09104	2.30259	0.3333	0.3308	0.833668	0.002098	0.111894	0.0568221	0.891786	27
74	2014	3	0	0	0	1	23.7263	3.13549	2.30259	0.3333	0.3009	0.863882	0.001096	0.110654	0.0224241	0.924684	27
74	2015	3	0	0	0	1	23.8274	3.17805	2.30259	0.3333	0.3012	0.89864	-0.028707	0.083363	0.0102143	0.732374	27
74	2016	3	0	0	0	1	23.934	3.21888	2.30259	0.3333	0.3013	0.966771	-0.057965	0.111954	0.0102992	0.294174	27
74	2017	3	0	0	0	1	23.7872	3.2581	2.07944	0.4286	0.3013	0.952312	0.005061	0.113444	0.0122536	0.256543	27
74	2018	3	0	0	0	1	23.7384	3.29584	2.07944	0.4286	0.3013	0.992637	-0.042373	0.114526	0.0159187	0	27
74	2019	3	0	0	0	1	22.699	3.3322	2.07944	0.4286	0.2999	0.848012	-0.388213	0.112868	0.0178566	0	27
75	2007	6	0	0	0	0	20.989	2.77259	2.19722	0.375	0.0804	0.794352	0.023341	0.095513	0.0478338	0.410746	19
75	2008	6	0	0	0	0	21.1096	2.83321	2.30259	0.3333	0.0804	0.808319	0.027556	0.095239	0.0484836	0.41423	19
75	2009	6	0	0	0	0	21.3376	2.89037	2.30259	0.3333	0.0804	0.812174	0.034433	0.102143	0.0551045	0.449462	19
75	2010	6	0	0	0	0	21.6259	2.94444	2.30259	0.3333	0.0804	0.81415	0.035461	0.112846	0.0512574	0.462776	19
75	2011	6	0	0	0	0	22.0259	2.99573	2.30259	0.3333	0.0804	0.750787	0.104333	0.11186	0.0470948	0.441658	19
75	2012	6	0	0	0	0	22.1367	3.04452	2.30259	0.3333	0.0804	0.745088	0.034961	0.110226	0.0445068	0.477153	19
75	2013	6	0	0	0	1	22.2914	3.09104	2.30259	0.3333	0.0804	0.740446	0.035179	0.113286	0.0442671	0.51104	19
75	2014	6	0	0	0	1	22.3741	3.13549	2.30259	0.3333	0.0804	0.737726	0.024631	0.11159	0.0481658	0.537977	19
75	2015	6	0	0	0	1	22.5356	3.17805	2.30259	0.3333	0.0804	0.752556	0.025127	0.122772	0.049539	0.552856	19
75	2016	6	0	0	0	1	22.6673	3.21888	2.30259	0.3333	0.0804	0.757153	0.027462	0.123954	0.0446043	0.516401	19
75	2017	6	0	0	0	1	22.9297	3.2581	2.19722	0.375	0.2988	0.790254	0.021077	0.124365	0.0367125	0.46469	19
75	2018	6	0	0	0	1	22.9197	3.29584	2.30259	0.3333	0.2988	0.768319	0.024895	0.135098	0.0353731	0	19
75	2019	6	0	0	0	1	23.1	3.3322	2.30259	0.3333	0.249	0.72408	0.031355	0.127884	0.0279042	0	19
76	2007	3	0	0	0	0	19.8896	2.83321	2.07944	0.4286	0.5174	0.401233	0.02565	0.0406113	0.00970094	0.588856	17
76	2008	3	0	0	0	0	19.8228	2.89037	2.07944	0.4286	0.5174	0.347825	0.012052	0.0387675	0.0108582	0.609869	17
76	2009	3	0	0	0	0	19.7131	2.94444	2.07944	0.4286	0.4764	0.362231	-0.090024	0.0419692	0.0126763	0.811774	17
76	2010	3	0	0	0	0	19.7421	2.99573	2.07944	0.4286	0.2893	0.363774	0.010845	0.0481121	0.00502511	0.869738	17
76	2011	3	0	0	0	0	19.7401	3.04452	2.07944	0.4286	0.2893	0.305501	0.032438	0.0541871	0.00629689	0.741419	17
76	2012	3	0	0	0	0	21.4468	3.09104	2.07944	0.4286	0.2893	0.755861	0.116907	0.060503	0.0131922	0.816259	17
76	2013	3	0	0	0	1	22.9241	3.13549	2.07944	0.4286	0.144	0.349694	0.045339	0.0647914	0.0141118	0.86072	17
76	2014	3	0	0	0	1	23.2464	3.17805	2.07944	0.4286	0.1465	0.480613	0.072919	0.0664326	0.0138353	0.944624	17
76	2015	3	0	0	0	1	24.0836	3.21888	2.07944	0.4286	0.2164	0.49437	0.048354	0.0689361	0.0146692	1.04582	17
76	2016	3	2.19722	1.38629	1.79176	1	24.5697	3.2581	2.07944	0.4286	0.1132	0.507345	0.027987	0.0692886	0.0144189	0.957949	17
76	2017	3	1.94591	1.09861	1.60944	1	24.9381	3.29584	1.94591	0.5	0.159	0.526364	0.028646	0.0769798	0.0158038	1.02852	17
77	2007	5	0	0	0	0	20.8945	2.77259	2.07944	0.4286	0.2235	0.572603	0.012008	0.0895157	0.00569281	0.343309	14
77	2008	5	0	0	0	0	20.8108	2.83321	2.07944	0.4286	0.1829	0.654681	-0.081617	0.0989662	0.0068604	0.342687	14
77	2009	5	0	0	0	0	20.8664	2.89037	2.07944	0.4286	0.1099	0.745751	-0.074044	0.104402	0.00804595	0.378895	14
77	2010	5	0	0	0	0	20.9715	2.94444	2.07944	0.4286	0.1099	0.782727	0.001635	0.110565	0.00726924	0.373629	14
77	2011	12	0	0	0	0	23.6473	2.99573	2.30259	0.3333	0.449	0.541802	0.019726	0.135849	0.00662708	0.253026	14
77	2012	12	0	0	0	0	24.1246	3.04452	2.48491	0.3	0.449	0.680917	0.021026	0.125893	0.00674913	0.501076	14
77	2013	12	0	0	0	1	24.7685	3.09104	2.30259	0.3333	0.449	0.853207	0.023349	0.137052	0.00708626	0.577248	14
77	2014	12	0	0	0	1	24.9387	3.13549	2.30259	0.3333	0.4432	0.81397	0.017404	0.138382	0.00733708	0.620082	14
77	2015	12	0	0	0	1	25.6053	3.17805	2.30259	0.3333	0.4464	0.753311	0.013557	0.14009	0.00763402	0.649172	14
77	2019	12	0	0	0	1	25.8844	3.3322	2.30259	0.3333	0.3031	0.794467	0.012514	0.13842	0.00013556	0	14
78	2007	3	0	0	0	0	20.5412	2.77259	1.79176	0.5	0.2256	0.176653	-0.005065	0.077328	0.0703698	0.431891	10
78	2008	3	0	0	0	0	20.5449	2.83321	1.79176	0.4	0.2256	0.194119	-0.00035	0.0771916	0.041704	0.455124	10
78	2009	3	0	0	0	0	20.7026	2.89037	2.30259	0.3333	0.2256	0.241461	0.079211	0.0776718	0.0268812	0.506583	10
78	2010	6	0	0	0	0	20.7157	2.94444	2.19722	0.375	0.2256	0.232765	0.02966	0.0798797	0.03512	0.533423	10
78	2011	6	0	0	0	0	20.6151	2.99573	2.30259	0.3333	0.2256	0.121643	0.058487	0.0855765	0.0384462	0.529436	10
78	2012	6	0	0	0	0	20.6842	3.04452	2.30259	0.3333	0.2256	0.118874	0.078558	0.0917792	0.0440994	0.568865	10
78	2013	6	0	0	0	1	20.6564	3.09104	2.30259	0.3333	0.2256	0.119955	0.022552	0.0985351	0.04828	0.627965	10
78	2014	6	0	0	0	1	20.6566	3.13549	2.30259	0.3333	0.2256	0.049781	0.106606	0.102995	0.0489721	0.663365	10
79	2007	6	0	0	0	0	21.6352	2.77259	2.48491	0.3636	0.2384	0.595032	0.056703	0.126906	0.0530818	0.982182	9
79	2008	6	0	0	0	0	21.9295	2.83321	2.48491	0.3636	0.2393	0.644616	0.05654	0.133392	0.0504577	1.10439	9
79	2009	6	0	0	0	0	22.0299	2.89037	2.30259	0.3	0.2393	0.645623	0.078159	0.0860545	0.0285531	1.17425	9
79	2010	6	0	0	0	0	22.2214	2.94444	2.48491	0.3636	0.2399	0.630959	0.082068	0.0960272	0.0370561	1.13524	9
79	2011	6	0	0	0	0	22.5432	2.99573	2.48491	0.3636	0.2213	0.565579	0.094699	0.093084	0.0348961	0.9286	9
79	2012	6	0	0	0	0	22.6201	3.04452	2.3979	0.4	0.2213	0.539711	0.0689	0.0935325	0.027844	0.955278	9
79	2013	6	0	0	0	1	22.7405	3.09104	2.48491	0.3636	0.2213	0.540901	0.063087	0.093865	0.0287293	1.00268	9
79	2014	6	0	0	0	1	22.7964	3.13549	2.48491	0.3636	0.2214	0.532677	0.056121	0.0965807	0.0294802	1.02356	9
79	2015	6	0	0	0	1	22.8389	3.17805	2.48491	0.3636	0.2214	0.530825	0.040088	0.100975	0.0310011	1.03386	9
79	2016	6	0	0	0	1	22.9452	3.21888	2.3979	0.4	0.38	0.551745	0.039236	0.0979936	0.0315702	1.03615	9
79	2017	6	0	0	0	1	23.0354	3.2581	2.48491	0.3636	0.38	0.572341	0.02931	0.0936597	0.0301905	0.906952	9
79	2018	6	0	0	0	1	23.0758	3.29584	2.48491	0.3636	0.38	0.575794	0.029851	0.0910769	0.0289023	0	9
80	2007	3	0	0	0	0	22.0542	2.77259	2.30259	0.3333	0.2401	0.545915	0.091666	0.0779007	0.0502843	0.4339	15
80	2008	3	0.693147	0	0.693147	0	21.929	2.83321	2.30259	0.3333	0.2401	0.492168	0.007489	0.0826858	0.050154	0.424712	15
80	2009	3	0.693147	0	0.693147	0	22.0787	2.89037	2.07944	0.4286	0.2401	0.506345	0.057158	0.0833208	0.0449175	0.478305	15
80	2010	3	0.693147	0	0.693147	0	22.8029	2.94444	2.19722	0.375	0.342	0.561231	0.076202	0.088359	0.0398745	0.515363	15
80	2011	3	0	0	0	0	22.9365	2.99573	2.30259	0.3333	0.3465	0.566435	0.058891	0.0893876	0.0356585	0.460627	15
80	2012	3	0	0	0	0	22.8519	3.04452	2.30259	0.3333	0.352	0.494206	0.04508	0.0869473	0.0370853	0.473182	15
80	2013	3	0	0	0	0	22.9449	3.09104	2.30259	0.3333	0.352	0.508342	0.051478	0.0880915	0.028961	0.492371	15
80	2014	3	0.693147	0.693147	0	0	23.1548	3.13549	2.30259	0.3333	0.3778	0.54779	0.069512	0.0935989	0.0247774	0.561925	15
80	2015	3	1.60944	1.60944	0	0	23.3855	3.17805	2.30259	0.3333	0.3778	0.582086	0.073503	0.0974377	0.0263144	0.573891	15
80	2016	3	2.19722	2.07944	0.693147	0	23.6617	3.21888	2.19722	0.375	0.3778	0.631521	0.071099	0.0950052	0.0259382	0.520487	15
80	2017	3	2.56495	2.30259	1.38629	0	23.7838	3.2581	2.30259	0.3333	0.3778	0.614859	0.080063	0.088472	0.0244059	0.472427	15
80	2018	3	1.60944	1.09861	1.09861	0	23.8829	3.29584	2.30259	0.3333	0.3778	0.586257	0.090442	0.0884967	0.0225875	0	15
81	2010	6	0	0	0	0	21.8825	2.77259	2.19722	0.375	0.4478	0.718966	0.032466	0.069118	0.0344464	0.702118	22
81	2018	6	0	0	0	1	22.3181	3.17805	2.30259	0.3333	0.4433	0.394411	0.034157	0.0799486	0.0367702	0	22
82	2007	3	0	0	0	0	21.7173	2.77259	2.48491	0.3636	0.2074	0.500251	0.027812	0.0405162	0.0200407	0.897828	5
82	2008	3	0	0	0	0	21.5775	2.83321	2.48491	0.3636	0.2074	0.588252	-0.160503	0.0410211	0.017293	0.923045	5
82	2009	3	0	0	0	0	21.7279	2.89037	2.48491	0.3636	0.2074	0.63713	0.003631	0.0406507	0.0173545	0.993018	5
82	2010	3	0	0	0	0	21.7936	2.94444	2.30259	0.3333	0.2126	0.686778	-0.029729	0.0406482	0.0170102	0.881553	5
82	2011	3	0	0	0	0	21.8338	2.99573	2.48491	0.3636	0.2126	0.801884	-0.102034	0.0461731	0.0194363	0.67538	5
82	2012	3	0	0	0	0	21.9618	3.04452	2.48491	0.3636	0.2126	0.825412	0.002468	0.048982	0.0203766	0.781819	5
82	2013	3	0	0	0	1	22.1092	3.09104	2.48491	0.3636	0.2126	0.957023	-0.107682	0.0534768	0.021794	0.737106	5
82	2014	3	0	0	0	1	21.9198	3.13549	2.3979	0.4	0.1122	0.692103	-0.000531	0.0551301	0.0275351	0.949078	5
82	2015	3	0	0	0	1	21.6979	3.17805	2.48491	0.3636	0.1122	0.632747	0.000945	0.0554856	0.0306497	1.06213	5
82	2016	3	0	0	0	1	22.2538	3.21888	2.48491	0.3636	0.145	0.417175	0.005009	0.0552514	0.0329251	1.1432	5
83	2007	15	0	0	0	0	21.7803	2.83321	2.30259	0.3333	0.3006	0.681201	0.038262	0.100553	0.0418357	0.568852	15
83	2008	15	0	0	0	0	21.8138	2.89037	2.30259	0.3333	0.3006	0.66825	0.020331	0.1024	0.0439847	0.57064	15
83	2009	15	0	0	0	0	21.7127	2.94444	2.30259	0.3333	0.3006	0.635898	0.027377	0.102714	0.0395813	0.625962	15
83	2010	15	0	0	0	0	21.8145	2.99573	2.19722	0.375	0.3006	0.636461	0.013937	0.101118	0.0384202	0.644372	15
83	2011	15	0	0	0	0	21.7961	3.04452	2.30259	0.3333	0.3006	0.621109	0.033681	0.103328	0.0406168	0.611381	15
83	2012	19	0	0	0	0	21.6751	3.09104	2.19722	0.375	0.3006	0.54628	0.042533	0.101786	0.040147	0.632985	15
83	2013	19	0	0	0	1	21.6041	3.13549	2.19722	0.375	0.3006	0.47894	0.040215	0.103761	0.0352335	0.635786	15
83	2014	19	0	0	0	1	21.5601	3.17805	2.19722	0.375	0.3006	0.387614	0.072774	0.102428	0.0261144	0.615681	15
83	2015	4	0	0	0	1	22.6228	3.21888	2.19722	0.375	0.4953	0.474536	0.05394	0.104933	0.0240126	0.558184	15
83	2016	4	0	0	0	1	22.6752	3.2581	2.19722	0.375	0.4953	0.491874	0.041042	0.108788	0.0231891	0.526855	15
83	2017	4	0	0	0	1	23.1139	3.29584	2.30259	0.3333	0.4953	0.686656	0.022827	0.10857	0.0219469	0.543078	15
83	2018	4	0	0	0	1	23.1599	3.3322	2.19722	0.375	0.4953	0.697497	0.021079	0.114663	0.0210376	0	15
83	2019	4	0	0	0	1	23.219	3.3673	2.30259	0.3333	0.4953	0.705187	0.015037	0.112617	0.0204609	0	15
84	2007	3	0	0	0	0	22.8967	2.83321	2.77259	0.3333	0.162	0.68914	0.065804	0.0433316	0.0120336	0.475525	21
84	2008	3	0.693147	0	0.693147	0	23.1487	2.89037	2.48491	0.3636	0.162	0.722692	0.036073	0.0431247	0.0109191	0.509918	21
84	2009	3	1.94591	1.09861	1.60944	0	23.3271	2.94444	2.3979	0.4	0.162	0.727806	0.03314	0.0431799	0.00997791	0.589679	21
84	2010	3	0	0	0	0	23.6542	2.99573	2.48491	0.3636	0.1641	0.724969	0.054803	0.0453962	0.00934286	0.61365	21
84	2011	3	0.693147	0.693147	0	0	24.0109	3.04452	2.48491	0.3636	0.1641	0.736392	0.047284	0.0532445	0.00605596	0.540767	21
84	2012	3	1.38629	0.693147	1.09861	0	24.1127	3.09104	2.48491	0.3636	0.1685	0.734845	0.049714	0.0610749	0.0063823	0.62058	21
84	2013	3	0.693147	0.693147	0	1	24.2887	3.13549	2.3979	0.4	0.1685	0.788887	0.00567	0.0732084	0.00670721	0.718195	21
84	2014	3	1.09861	0.693147	0.693147	1	24.3443	3.17805	2.48491	0.3636	0.1685	0.79884	0.002114	0.0866857	0.00696176	0.788914	21
84	2015	3	0.693147	0.693147	0	1	24.4116	3.21888	2.48491	0.3636	0.1708	0.798186	0.001358	0.100183	0.0073313	0.863088	21
84	2016	3	0.693147	0	0.693147	1	24.4065	3.2581	2.48491	0.3636	0.1708	0.828879	-0.035393	0.0808871	0.00738788	0.860296	21
84	2017	3	0	0	0	1	24.2061	3.29584	2.30259	0.3333	0.1708	0.951838	-0.158127	0.062761	0.00464589	0.669416	21
84	2018	3	0	0	0	1	23.8983	3.3322	2.30259	0.3333	0.1708	0.918647	0.013121	0.0583734	0.00477026	0	21
84	2019	3	0	0	0	1	23.8642	3.3673	2.30259	0.3333	0.1708	0.950554	0.00459	0.0539788	0.00473762	0	21
85	2007	3	0	0	0	0	21.1976	2.77259	2.63906	0.3846	0.2312	0.214278	0.131043	0.0413452	0.00703676	0.403921	10
85	2008	3	0	0	0	0	21.3615	2.83321	2.30259	0.3333	0.2312	0.234181	0.156425	0.0390625	0.00662968	0.419278	10
85	2009	3	0	0	0	0	21.8601	2.89037	2.30259	0.3333	0.2314	0.210992	0.130605	0.0401751	0.00859377	0.507874	10
85	2010	3	0	0	0	0	22.0036	2.94444	2.30259	0.3333	0.2314	0.2169	0.165138	0.043456	0.00434226	0.547146	10
85	2011	3	0	0	0	0	22.1646	2.99573	2.30259	0.3333	0.2314	0.177752	0.205913	0.0503084	0.00413964	0.542408	10
85	2012	3	0	0	0	0	22.3958	3.04452	2.30259	0.3333	0.2314	0.190484	0.197828	0.048673	0.0037567	0.587281	10
85	2013	3	0.693147	0	0.693147	0	22.5116	3.09104	2.30259	0.3333	0.2314	0.149746	0.203975	0.0572941	0.00482334	0.638703	10
85	2014	3	0	0	0	0	22.7328	3.13549	2.30259	0.3333	0.2314	0.192	0.183953	0.0620706	0.00295672	0.728474	10
85	2015	3	0	0	0	0	22.8761	3.17805	2.30259	0.3333	0.2314	0.177256	0.190244	0.0660499	0.00149271	0.78871	10
85	2016	3	1.60944	1.09861	1.09861	0	23.0208	3.21888	2.30259	0.3333	0.2314	0.157136	0.186454	0.0655776	0.00164547	0.824563	10
85	2017	3	1.60944	1.09861	1.09861	0	23.239	3.2581	2.30259	0.3333	0.2314	0.202369	0.165158	0.0618911	0.0023923	0.819678	10
85	2018	3	1.09861	0.693147	0.693147	0	23.353	3.29584	2.30259	0.3333	0.2314	0.183198	0.150441	0.061631	0.00169262	0	10
86	2007	3	0	0	0	0	21.8296	2.77259	2.30259	0.3333	0.2747	0.606849	0.008139	0.0597651	0.018459	0.571996	15
86	2008	3	0	0	0	0	22.0148	2.83321	2.30259	0.3333	0.33912	0.637826	0.027994	0.0626945	0.0203131	0.623041	15
86	2009	3	0.693147	0	0.693147	0	23.4361	2.89037	2.19722	0.375	0.58472	0.707521	0.113605	0.0687586	0.0204366	0.679692	15
86	2010	3	0	0	0	0	23.9342	2.94444	2.30259	0.3333	0.492	0.513903	0.117672	0.0755082	0.0241086	0.69652	15
86	2011	3	2.3979	1.79176	1.79176	0	24.2704	2.99573	2.30259	0.4444	0.492	0.563431	0.097328	0.0896535	0.0288875	0.61972	15
86	2012	3	2.19722	1.38629	1.79176	0	24.5379	3.04452	2.30259	0.4444	0.4926	0.613681	0.054361	0.0913111	0.0296309	0.668701	15
86	2013	3	1.38629	1.09861	0.693147	0	24.6171	3.09104	2.30259	0.4444	0.4926	0.598504	0.03153	0.0953249	0.0236784	0.696631	15
86	2014	3	3.09104	1.94591	2.77259	0	24.612	3.13549	2.30259	0.4444	0.4693	0.581602	0.00833	0.0951524	0.0233788	0.739651	15
86	2015	3	2.94444	1.94591	2.56495	0	24.4777	3.17805	2.30259	0.4444	0.4213	0.517557	-0.001468	0.0997541	0.0187883	0.80192	15
86	2016	3	1.94591	1.38629	1.38629	0	24.5069	3.21888	2.19722	0.375	0.426	0.534267	0.004925	0.0888454	0.0181461	0.825913	15
86	2017	3	1.38629	0.693147	1.09861	0	24.6307	3.2581	2.19722	0.5	0.426	0.516661	0.02067	0.0759376	0.0175902	0.79883	15
86	2018	3	1.09861	0.693147	0.693147	0	24.8382	3.29584	2.19722	0.5	0.3811	0.504644	0.033562	0.0778967	0.0196677	0	15
86	2019	3	2.19722	1.60944	1.60944	0	25.0709	3.3322	2.30259	0.4444	0.3811	0.564685	0.047164	0.0654869	0.0204577	0	15
87	2007	4	0	0	0	0	21.6509	2.70805	2.30259	0.3333	0.451	0.465867	0.003578	0.0477556	0.00325363	0.717287	3
87	2008	4	0	0	0	0	21.5908	2.77259	2.30259	0.3333	0.451	0.488947	-0.05768	0.0481549	0.00299951	0.687371	3
87	2009	4	0	0	0	0	21.2336	2.83321	2.30259	0.3333	0.451	0.287939	0.04688	0.0501945	0.00386311	0.717529	3
87	2010	4	0	0	0	0	21.2093	2.89037	2.30259	0.3333	0.451	0.302007	-0.031606	0.0518544	0.00367796	0.769182	3
87	2011	2	0	0	0	0	21.8678	2.94444	2.30259	0.3333	0.3302	0.486809	0.059165	0.0458556	0.00190953	0.82769	3
87	2012	2	0	0	0	0	21.9249	2.99573	2.30259	0.3333	0.3302	0.487297	0.031829	0.047891	0.000508986	0.849353	3
87	2013	2	0	0	0	0	22.172	3.04452	2.30259	0.3333	0.3051	0.358713	0.011735	0.0540783	0.000415147	0.929616	3
87	2014	2	0	0	0	0	22.0927	3.09104	2.30259	0.3333	0.3051	0.299452	0.040158	0.0551212	0.000831323	0.619262	3
87	2015	2	0	0	0	0	22.128	3.13549	2.30259	0.3333	0.3051	0.337222	-0.007095	0.0561862	0.00321931	0.683461	3
87	2016	2	0	0	0	0	23.0018	3.17805	2.30259	0.3333	0.3211	0.501488	0.009137	0.0578176	0.00406144	0.758185	3
88	2010	8	0	0	0	0	22.2406	2.83321	2.30259	0.3333	0.4543	0.65925	0.03147	0.069118	0.0344464	0.702118	22
88	2011	8	0	0	0	0	22.4311	2.89037	2.30259	0.5556	0.4543	0.68591	0.024198	0.0757711	0.0324027	0.624673	22
88	2012	8	0	0	0	0	22.6272	2.94444	2.19722	0.5	0.4543	0.731865	0.017346	0.0766649	0.0325577	0.626877	22
88	2013	8	0	0	0	1	22.8078	2.99573	2.30259	0.5556	0.4603	0.76369	0.013847	0.0750207	0.0332763	0.64215	22
88	2014	8	0	0	0	1	22.9458	3.04452	2.19722	0.5	0.4603	0.80305	-0.010396	0.0808709	0.0355072	0.694681	22
88	2015	8	0	0	0	1	22.977	3.09104	2.19722	0.5	0.3248	0.642123	-0.003674	0.0844813	0.0362394	0.747732	22
88	2016	8	0	0	0	1	22.9103	3.13549	2.30259	0.5556	0.3248	0.666576	-0.049143	0.0794809	0.0360128	0.715334	22
89	2007	7	0	0	0	0	22.4815	2.77259	2.48491	0.3636	0.4034	0.348792	0.101768	0.0736774	0.0323533	0.262104	12
89	2008	7	0	0	0	0	22.7062	2.83321	2.48491	0.3636	0.406	0.475639	0.064972	0.0756876	0.0308666	0.256295	12
89	2009	7	0	0	0	0	22.911	2.89037	2.19722	0.5	0.4078	0.549822	0.042268	0.0768917	0.0289047	0.291069	12
89	2010	7	0	0	0	0	23.0772	2.94444	2.48491	0.3636	0.4083	0.544009	0.041641	0.0811894	0.0259114	0.303637	12
89	2011	7	0	0	0	0	23.1916	2.99573	2.48491	0.3636	0.4083	0.597053	0.018968	0.0788413	0.0240594	0.274658	12
89	2012	7	0	0	0	0	23.3	3.04452	2.3979	0.4	0.4083	0.611355	0.015294	0.0813504	0.024501	0.277347	12
89	2013	7	0	0	0	1	23.2644	3.09104	2.48491	0.3636	0.4083	0.601973	0.007881	0.0740463	0.0218072	0.288879	12
89	2014	7	0	0	0	1	23.2501	3.13549	2.48491	0.3636	0.4084	0.530826	0.028677	0.0744067	0.0213981	0.292664	12
89	2015	7	0	0	0	1	23.2171	3.17805	2.48491	0.3636	0.4084	0.493845	0.044552	0.0745549	0.0209467	0.298665	12
89	2016	7	0	0	0	1	23.5004	3.21888	2.70805	0.3571	0.2455	0.449772	0.072942	0.0712955	0.0204162	0.291782	12
89	2017	7	0	0	0	1	23.528	3.2581	2.77259	0.3333	0.2455	0.427832	0.103504	0.0714656	0.0204718	0.275301	12
89	2018	7	0	0	0	1	23.5142	3.29584	2.77259	0.3333	0.2455	0.383508	0.116799	0.0714904	0	0	12
90	2011	12	0	0	0	0	19.9202	3.04452	2.30259	0.3333	0.3002	0.376404	0.199937	0.0615145	0.0099959	0.487058	22
90	2012	14	0	0	0	0	20.0558	3.09104	2.30259	0.3333	0.3002	0.255149	0.197465	0.0667282	0.0109713	0.370436	22
90	2013	14	0	0	0	0	20.2171	3.13549	2.30259	0.3333	0.3002	0.280697	0.086954	0.069908	0.0128284	0.576605	22
90	2014	14	0	0	0	0	20.3446	3.17805	2.30259	0.3333	0.3002	0.272118	0.087686	0.10053	0.0138286	0.611918	22
90	2015	14	0	0	0	0	20.5872	3.21888	2.30259	0.3333	0.3002	0.29778	0.131	0.102083	0.0144628	0.591862	22
90	2016	14	0	0	0	0	21.4383	3.2581	2.30259	0.3333	0.3002	0.667676	0.029568	0.100358	0.01445	0.619965	22
90	2017	14	0	0	0	0	21.5718	3.29584	2.30259	0.3333	0.2783	0.331729	0.028261	0.0634841	0.0153463	0.652735	22
90	2018	14	0	0	0	0	21.6379	3.3322	2.48491	0.3636	0.2783	0.36453	0.01001	0.0598637	0.0157951	0	22
90	2019	14	0	0	0	0	21.7046	3.3673	2.48491	0.3636	0.2783	0.399074	0.004257	0.0682709	0.0186241	0	22
92	2009	3	0	0	0	0	20.117	2.89037	2.07944	0.4286	0.1963	0.983103	0.216975	0.0627184	0.0204822	0.493938	10
92	2010	3	0	0	0	0	19.148	2.94444	1.79176	0.4	0.1963	0.782854	0.013231	0.0680551	0.0216421	0.508227	10
92	2011	3	0	0	0	0	19.148	2.99573	1.79176	0.4	0.1963	0.049469	0.043708	0.0738527	0.0224697	0.438995	10
92	2012	5	0	0	0	0	22.9031	3.04452	2.30259	0.3333	0.6066	0.771108	0.026255	0.0792772	0.0177804	0.455084	10
92	2013	5	0	0	0	1	22.9661	3.09104	2.19722	0.375	0.6066	0.755201	0.02779	0.092171	0.0176739	0.504443	10
92	2014	5	0	0	0	1	23.0285	3.13549	2.07944	0.4286	0.6066	0.735114	0.031108	0.0941199	0.0174068	0.530871	10
92	2015	5	0	0	0	1	23.0666	3.17805	2.19722	0.375	0.6066	0.708156	0.036262	0.100704	0.0181134	0.573489	10
92	2016	5	0	0	0	1	23.4342	3.21888	2.30259	0.3333	0.6066	0.769289	0.028649	0.0981036	0.0183805	0.608056	10
92	2017	5	0	0	0	1	23.5927	3.2581	2.30259	0.3333	0.6066	0.769372	0.032784	0.094693	0.0183646	0.610152	10
92	2018	5	0	0	0	1	23.8968	3.29584	2.07944	0.4286	0.6066	0.733793	0.028341	0.0958201	0.0243102	0	10
93	2007	6	0	0	0	0	22.1775	3.13549	2.48491	0.3636	0.1723	0.697551	0.049757	0.0705546	0.0501289	0.55151	21
93	2008	6	0	0	0	0	22.3677	3.17805	2.48491	0.3636	0.1842	0.70319	0.053026	0.0700282	0.0454881	0.568688	21
93	2009	6	0	0	0	0	22.4895	3.21888	2.48491	0.3636	0.1842	0.734018	0.054304	0.0684111	0.0444681	0.649564	21
93	2010	6	0	0	0	0	22.7325	3.2581	2.48491	0.3636	0.1842	0.751975	0.050675	0.0701027	0.0414101	0.674311	21
93	2011	6	0	0	0	0	22.9949	3.29584	2.48491	0.3636	0.2017	0.769568	0.045939	0.0995623	0.0389238	0.629257	21
93	2012	6	0	0	0	0	23.1247	3.3322	2.3979	0.4	0.2202	0.760921	0.04716	0.103524	0.0388685	0.62671	21
93	2013	6	0	0	0	1	23.2597	3.3673	2.48491	0.3636	0.2402	0.752536	0.04798	0.191206	0.0406029	0.660076	21
93	2015	6	0	0	0	1	23.5998	3.43399	2.48491	0.3636	0.2409	0.767476	0.045105	0.11422	0.0471329	0.704307	21
93	2016	6	0	0	0	1	23.6019	3.46574	2.3979	0.4	0.2154	0.659722	0.055819	0.110983	0.0500796	0.590953	21
93	2017	6	0	0	0	1	23.6147	3.49651	2.48491	0.3636	0.2155	0.601671	0.068887	0.104616	0.0503559	0.582924	21
93	2018	6	0	0	0	1	23.8538	3.49651	2.3979	0.4	0.2155	0.639567	0.045876	0.102962	0.0515164	0	21
93	2019	6	0	0	0	1	23.8843	3.49651	2.48491	0.3636	0.2155	0.596956	0.051918	0.0964125	0.0531108	0	21
94	2007	19	0	0	0	0	21.2183	2.89037	1.94591	0.5	0.2645	0.167579	0.001619	0.110413	0.0868008	0.447638	20
94	2008	19	0	0	0	0	21.2132	2.94444	2.07944	0.4286	0.2591	0.192152	0.003491	0.0679064	0.0857836	0.479383	20
94	2009	19	0	0	0	0	21.2081	2.99573	2.07944	0.4286	0.2586	0.192789	0.003877	0.0776079	0.0908377	0.559289	20
94	2013	9	0	0	0	1	21.0796	3.17805	2.07944	0.4286	0.2727	0.109044	0.008636	0.0958755	0.0396182	0.717786	20
94	2014	9	0	0	0	1	21.0844	3.21888	2.07944	0.4286	0.2756	0.074383	0.013476	0.0917076	0.0211462	0.752522	20
94	2015	9	0	0	0	1	21.1165	3.2581	2.07944	0.4286	0.2762	0.068741	0.006508	0.0959617	0.0175469	0.870978	20
94	2016	9	0	0	0	1	21.1236	3.29584	2.07944	0.4286	0.2769	0.053002	0.00878	0.0918419	0.00199035	1.01118	20
94	2017	9	0	0	0	1	21.0938	3.3322	2.07944	0.4286	0.2574	0.049469	-0.000207	0.0901528	0.00145278	1.01792	20
94	2018	9	0	0	0	1	20.9704	3.3673	2.30259	0.3333	0.2622	0.049469	-0.14739	0.112465	0.0117486	0	20
94	2019	9	0	0	0	1	20.9896	3.4012	2.30259	0.3333	0.2622	0.059551	0.01187	0.110856	0.0281161	0	20
95	2010	18	0	0	0	0	19.4744	3.04452	2.48491	0.4545	0.2558	0.438212	0.020046	0.069118	0.0344464	0.702118	22
95	2011	18	0	0	0	0	19.4376	3.09104	2.48491	0.4545	0.2558	0.528417	-0.111239	0.0757711	0.0324027	0.624673	22
95	2013	18	0	0	0	1	19.148	3.17805	2.48491	0.4545	0.2558	0.971638	0.105879	0.0750207	0.0332763	0.64215	22
95	2014	18	0	0	0	1	19.148	3.21888	2.19722	0.375	0.2558	0.934099	-0.249091	0.0808709	0.0355072	0.694681	22
95	2016	18	0	0	0	1	19.5232	3.29584	2.07944	0.4286	0.2558	0.735191	0.095945	0.0794809	0.0360128	0.715334	22
95	2017	18	0	0	0	1	19.8188	3.3322	2.07944	0.4286	0.2558	0.682708	-0.089554	0.0783874	0.0359967	0.741202	22
95	2018	13	0	0	0	1	19.6524	3.3673	2.07944	0.4286	0.2558	0.685587	-0.111028	0.0799486	0.0367702	0	22
95	2019	13	0	0	0	1	19.4077	3.4012	2.07944	0.4286	0.2558	0.573452	0.068085	0.0820987	0.0385474	0	22
96	2018	3	0	0	0	1	22.316	3.46574	2.30259	0.3333	0.4206	0.422619	0.042937	0.112465	0.0117486	0	20
96	2019	3	0	0	0	1	22.3779	3.49651	2.30259	0.3333	0.4206	0.428227	0.034148	0.110856	0.0281161	0	20
97	2008	3	0	0	0	0	21.8936	3.09104	2.30259	0.4444	0.4709	0.858397	0.062018	0.0616471	0.0200547	0.469052	10
97	2015	2	0	0	0	1	21.8989	3.3673	2.30259	0.3333	0.2508	0.524292	0.001792	0.100704	0.0181134	0.573489	10
97	2016	2	0	0	0	1	21.8954	3.4012	2.30259	0.3333	0.2508	0.511496	0.003061	0.0981036	0.0183805	0.608056	10
97	2017	2	0	0	0	1	21.6583	3.43399	2.30259	0.3333	0.2508	0.57663	-0.18663	0.094693	0.0183646	0.610152	10
97	2018	2	0	0	0	1	21.6526	3.46574	2.30259	0.3333	0.2508	0.559942	0.011787	0.0958201	0.0243102	0	10
98	2007	19	0	0	0	0	21.6793	2.99573	2.48491	0.3636	0.164	0.557693	0.054198	0.0846346	0.0803901	0.385139	12
98	2008	19	0	0	0	0	21.2793	3.04452	2.48491	0.3636	0.164	0.328355	0.049616	0.0930569	0.0805966	0.375295	12
98	2009	19	0	0	0	0	21.2684	3.09104	2.48491	0.3636	0.164	0.269815	0.057235	0.0976357	0.0795456	0.395225	12
98	2010	19	0	0	0	0	21.3206	3.13549	2.48491	0.3636	0.164	0.218068	0.115568	0.103035	0.0708638	0.414982	12
98	2012	7	0	0	0	0	21.9869	3.21888	2.30259	0.4444	0.2506	0.4375	0.042921	0.108128	0.0673493	0.523765	12
98	2013	7	0	0	0	1	22.0922	3.2581	2.19722	0.5	0.2562	0.354787	0.023178	0.11682	0.0710495	0.578025	12
98	2014	7	0	0	0	1	22.4023	3.29584	2.19722	0.375	0.2583	0.50672	0.003158	0.120129	0.0723909	0.607884	12
98	2015	7	0	0	0	1	22.4234	3.3322	2.19722	0.375	0.2583	0.488875	0.014714	0.133288	0.0752698	0.385612	12
98	2016	7	0	0	0	1	22.4674	3.3673	2.30259	0.3333	0.2583	0.490038	0.021014	0.131321	0.0721471	0.624224	12
98	2017	7	0	0	0	1	22.5008	3.4012	2.19722	0.375	0.2583	0.477613	0.028042	0.117516	0.0636643	0.621274	12
98	2018	7	0	0	0	1	22.6459	3.43399	2.19722	0.375	0.2583	0.522906	0.028223	0.113722	0	0	12
99	2007	1	0	0	0	0	20.5425	2.94444	2.30259	0.3333	0.2517	0.778058	0.014542	0.0373394	0.00416311	0.395209	6
99	2008	1	0	0	0	0	20.31	2.99573	2.30259	0.3333	0.2517	0.957424	-0.216957	0.0373394	0.00367938	0.494854	6
99	2013	3	0	0	0	0	20.4129	3.21888	2.19722	0.375	0.2477	0.898231	0.021647	0.049352	0.00310549	0.821681	6
99	2014	3	0	0	0	0	20.2558	3.2581	2.30259	0.3333	0.2413	0.980329	-0.087706	0.0534607	0.0039262	0.852318	6
99	2015	3	0	0	0	0	20.1573	3.29584	2.30259	0.3333	0.2413	0.941537	0.034955	0.0561104	0.00334164	0.893008	6
99	2016	3	0	0	0	0	19.6489	3.3322	2.30259	0.3333	0.2413	0.934028	-0.219049	0.0571266	0.00220419	0.924252	6
100	2007	3	0	0	0	0	21.7331	2.99573	2.19722	0.375	0.0945	0.554548	0.029485	0.0452771	0.0117469	0.254276	6
100	2008	3	0	0	0	0	21.7057	3.04452	2.30259	0.3333	0.0945	0.578799	-0.024409	0.0373394	0.013975	0.314928	6
100	2009	3	0	0	0	0	21.7554	3.09104	2.30259	0.3333	0.0804	0.589261	0.00266	0.0408184	0.0109054	0.958728	6
100	2010	3	0.693147	0	0.693147	0	21.6068	3.13549	2.30259	0.3333	0.0804	0.513404	0.034368	0.0497114	0.0114984	0.652646	6
100	2011	3	0	0	0	0	21.5794	3.17805	2.30259	0.3333	0.0804	0.524906	-0.049223	0.0589834	0.0117968	0.510271	6
100	2012	3	0	0	0	0	21.5567	3.21888	2.30259	0.3333	0.0804	0.509003	0.001878	0.0590003	0.0105782	0.538845	6
100	2013	3	0	0	0	0	21.3342	3.2581	2.30259	0.3333	0.0804	0.48871	-0.103768	0.0576443	0.0101765	0.56138	6
100	2014	3	0	0	0	0	21.3131	3.29584	2.19722	0.375	0.0804	0.559173	-0.081085	0.055102	0.00956025	0.574763	6
100	2015	3	0	0	0	0	21.1567	3.3322	2.19722	0.375	0.1	0.484045	0.004238	0.0552096	0.00883188	0.595065	6
100	2016	3	0	0	0	0	21.0022	3.3673	2.30259	0.3333	0.1	0.35885	0.041099	0.0571002	0.00485001	0.627167	6
101	2014	3	0	0	0	1	22.0118	3.3322	2.19722	0.375	0.1369	0.614595	-0.074805	0.110654	0.0224241	0.924684	27
101	2015	3	0.693147	0.693147	0	1	22.0602	3.3673	2.19722	0.375	0.1127	0.628225	-0.004573	0.083363	0.0102143	0.732374	27
101	2016	3	0	0	0	1	22.0158	3.4012	2.07944	0.4286	0.1127	0.629227	-0.130415	0.111954	0.0102992	0.294174	27
101	2017	3	0	0	0	1	21.9122	3.43399	2.30259	0.3333	0.1127	0.707074	0.019619	0.113444	0.0122536	0.256543	27
102	2007	3	0	0	0	0	21.8036	3.17805	2.30259	0.3333	0.2533	0.32413	0.177675	0.0846346	0.0803901	0.385139	12
102	2008	3	0	0	0	0	21.7962	3.21888	2.30259	0.3333	0.2533	0.372558	0.024936	0.0930569	0.0805966	0.375295	12
102	2009	3	0.693147	0.693147	0	0	21.8625	3.2581	2.30259	0.3333	0.2621	0.287711	0.164447	0.0976357	0.0795456	0.395225	12
102	2010	3	0	0	0	0	22.0213	3.29584	2.30259	0.3333	0.2621	0.279313	0.123564	0.103035	0.0708638	0.414982	12
102	2011	3	0	0	0	0	22.25	3.3322	2.30259	0.3333	0.2621	0.345714	0.084251	0.102074	0.0666473	0.453678	12
102	2012	3	0	0	0	0	22.452	3.3673	2.30259	0.3333	0.2621	0.435524	0.084353	0.108128	0.0673493	0.523765	12
102	2013	3	0	0	0	1	22.6052	3.4012	2.48491	0.4545	0.2621	0.451033	0.079803	0.11682	0.0710495	0.578025	12
102	2014	3	0	0	0	1	22.7115	3.43399	2.48491	0.4545	0.2621	0.440964	0.075812	0.120129	0.0723909	0.607884	12
102	2015	3	0	0	0	1	22.8124	3.46574	2.48491	0.4545	0.2539	0.404534	0.081654	0.133288	0.0752698	0.385612	12
102	2016	3	0	0	0	1	23.0774	3.49651	2.48491	0.4545	0.2367	0.325153	0.07882	0.131321	0.0721471	0.624224	12
102	2017	3	0	0	0	1	23.4894	3.49651	2.3979	0.5	0.2368	0.293382	0.216975	0.117516	0.0636643	0.621274	12
102	2018	3	0	0	0	1	23.5819	3.49651	2.3979	0.5	0.2368	0.326166	0.067769	0.113722	0	0	12
103	2007	3	0	0	0	0	20.3442	2.94444	2.3979	0.3	0.4882	0.452938	0.018846	0.0927952	0.015925	0.662691	28
103	2008	3	0	0	0	0	20.2597	2.99573	2.19722	0.3	0.4882	0.564549	-0.163061	0.0979023	0.0323823	0.685695	28
104	2007	6	0	0	0	0	21.0949	3.13549	2.30259	0.3333	0.2034	0.565539	0.061228	0.0607827	0.0420385	0.772622	29
104	2008	6	0	0	0	0	21.2849	3.17805	2.30259	0.3333	0.2034	0.598935	0.040386	0.0629452	0.0378369	0.824029	29
104	2009	6	0	0	0	0	21.6111	3.21888	2.30259	0.3333	0.2086	0.611367	0.032674	0.0674582	0.031725	0.92974	29
104	2010	6	0	0	0	0	21.719	3.2581	2.30259	0.3333	0.2086	0.605198	0.056245	0.0756974	0.034321	1.01738	29
104	2011	6	0	0	0	0	21.8691	3.29584	2.30259	0.3333	0.2086	0.644467	0.040461	0.084012	0.0370191	0.884067	29
104	2012	6	0	0	0	0	22.0135	3.3322	2.48491	0.3636	0.2086	0.671566	0.030509	0.0908341	0.0396919	0.953281	29
104	2013	6	0	0	0	1	22.0074	3.3673	2.48491	0.3636	0.2086	0.644833	0.033648	0.1012	0.0441705	1.01915	29
104	2014	6	0	0	0	1	21.9798	3.4012	2.48491	0.3636	0.2086	0.545332	0.099697	0.104678	0.0464798	1.04439	29
104	2015	6	0	0	0	1	22.3935	3.43399	2.48491	0.3636	0.1888	0.373586	0.045356	0.109725	0.0472931	0.857416	29
104	2016	6	0	0	0	1	22.438	3.46574	2.48491	0.3636	0.1888	0.370194	0.036235	0.100224	0.0492978	0.79686	29
104	2017	6	0	0	0	1	22.4867	3.49651	2.48491	0.3636	0.1888	0.377534	0.033738	0.0882308	0.0500774	1.01866	29
104	2018	17	0	0	0	1	22.712	3.49651	2.30259	0.3333	0.1888	0.209426	0.216975	0.080559	0.0492643	0	29
104	2019	17	0	0	0	1	23.029	3.49651	2.30259	0.3333	0.1888	0.501937	-0.041127	0.0753726	0.04999	0	29
107	2007	3	0	0	0	0	20.06	2.99573	2.07944	0.4286	0.206	0.29251	0.020286	0.0459295	0.0300564	0.501566	22
107	2008	3	0	0	0	0	19.9599	3.04452	2.07944	0.4286	0.206	0.252087	-0.058988	0.0471578	0.030575	0.484848	22
107	2009	3	0	0	0	0	20.0578	3.09104	2.07944	0.4286	0.206	0.316073	0.005781	0.052351	0.0331614	0.627497	22
107	2010	3	0	0	0	0	19.9901	3.13549	2.07944	0.4286	0.2158	0.245625	0.023633	0.052997	0.0315578	0.708339	22
107	2011	3	0	0	0	0	19.9727	3.17805	2.07944	0.4286	0.2158	0.256212	-0.023897	0.0575444	0.0301366	0.578376	22
107	2012	3	0	0	0	0	19.9771	3.21888	2.07944	0.4286	0.2158	0.252177	0.007373	0.0661098	0.0319658	0.697026	22
107	2013	3	0	0	0	1	22.3163	3.2581	2.30259	0.3333	0.3604	0.266653	0.077167	0.0678349	0.0338066	0.841901	22
107	2014	3	0	0	0	1	22.3142	3.29584	2.30259	0.3333	0.3604	0.187715	0.080628	0.101476	0.0369143	0.957206	22
107	2015	3	0	0	0	1	22.3634	3.3322	2.30259	0.3333	0.3604	0.192024	0.043789	0.102119	0.0378135	1.06007	22
107	2016	3	0	0	0	1	23.0516	3.3673	2.30259	0.3333	0.3368	0.282296	0.015138	0.0998937	0.0395611	1.03827	22
107	2017	3	0	0	0	1	22.9983	3.4012	2.19722	0.375	0.233	0.226262	0.012361	0.0631352	0.0423159	1.09955	22
107	2018	3	0	0	0	1	23.0672	3.43399	2.30259	0.3333	0.233	0.245685	0.033357	0.0584168	0.0440629	0	22
107	2019	3	0	0	0	1	23.1222	3.46574	2.30259	0.3333	0.2297	0.256386	0.023178	0.0511666	0.0478798	0	22
108	2008	3	0	0	0	0	22.4719	2.89037	2.30259	0.3333	0.2727	0.72901	0.013966	0.0700282	0.0454881	0.568688	21
108	2009	3	0	0	0	0	22.5689	2.94444	2.30259	0.3333	0.2727	0.821311	-0.064255	0.0684111	0.0444681	0.649564	21
108	2010	7	0	0	0	0	22.7744	2.99573	2.30259	0.3333	0.2727	0.853835	0.00154	0.0701027	0.0414101	0.674311	21
108	2011	7	0	0	0	0	22.9007	3.04452	2.30259	0.3333	0.2672	0.973778	-0.100043	0.0995623	0.0389238	0.629257	21
108	2014	7	0	0	0	1	20.0578	3.17805	2.07944	0.4286	0.1789	0.753074	0.216975	0.109342	0.0430907	0.691449	21
108	2015	7	0	0	0	1	20.0564	3.21888	2.07944	0.4286	0.1789	0.501002	0.216975	0.11422	0.0471329	0.704307	21
108	2016	7	0	0	0	1	20.0842	3.2581	2.07944	0.4286	0.1789	0.496333	0.01841	0.110983	0.0500796	0.590953	21
108	2017	7	0	0	0	1	20.0712	3.29584	2.07944	0.4286	0.1789	0.391237	0.097552	0.104616	0.0503559	0.582924	21
108	2018	7	0	0	0	1	20.26	3.3322	2.07944	0.4286	0.1789	0.399409	0.097289	0.102962	0.0515164	0	21
108	2019	7	0	0	0	1	20.2493	3.3673	1.94591	0.5	0.1789	0.343084	0.051635	0.0964125	0.0531108	0	21
109	2008	3	0	0	0	0	21.9442	2.89037	2.30259	0.3333	0.1025	0.682342	0.007562	0.133392	0.0504577	1.10439	9
109	2009	3	1.09861	0	1.09861	0	22.2892	2.94444	2.30259	0.3333	0.1801	0.718073	0.062916	0.0860545	0.0285531	1.17425	9
109	2010	3	0.693147	0	0.693147	0	22.6856	2.99573	2.30259	0.3333	0.2138	0.614091	0.045881	0.0960272	0.0370561	1.13524	9
109	2011	3	1.38629	0	1.38629	0	22.7518	3.04452	2.30259	0.4444	0.2138	0.624569	0.011711	0.093084	0.0348961	0.9286	9
109	2012	3	0	0	0	0	22.7884	3.09104	2.30259	0.4444	0.2158	0.621935	0.020438	0.0935325	0.027844	0.955278	9
109	2014	3	2.07944	1.60944	1.38629	1	22.9215	3.17805	2.30259	0.3333	0.2158	0.61834	0.031125	0.0965807	0.0294802	1.02356	9
109	2015	3	2.56495	1.09861	2.3979	1	22.9278	3.21888	2.30259	0.3333	0.2158	0.622796	0.002341	0.100975	0.0310011	1.03386	9
109	2016	3	3.43399	2.48491	2.89037	1	23.2496	3.2581	2.30259	0.3333	0.2247	0.586964	0.017603	0.0979936	0.0315702	1.03615	9
109	2017	3	3.3322	2.48491	2.83321	1	23.4934	3.29584	2.30259	0.3333	0.2247	0.676899	0.002261	0.0936597	0.0301905	0.906952	9
109	2018	3	3.71357	2.94444	2.89037	1	23.4681	3.3322	2.30259	0.3333	0.2358	0.66999	0.002241	0.0910769	0.0289023	0	9
110	2007	3	0	0	0	0	21.7926	2.83321	2.19722	0.375	0.3537	0.732213	0.04693	0.0736774	0.0323533	0.262104	12
110	2008	3	0	0	0	0	21.758	2.89037	2.30259	0.3333	0.3558	0.695836	0.029843	0.0756876	0.0308666	0.256295	12
110	2009	3	0	0	0	0	21.8034	2.94444	2.19722	0.375	0.3558	0.671257	0.041143	0.0768917	0.0289047	0.291069	12
110	2010	3	0	0	0	0	21.8401	2.99573	2.19722	0.375	0.3558	0.618722	0.071698	0.0811894	0.0259114	0.303637	12
110	2011	3	0	0	0	0	21.8698	3.04452	2.30259	0.3333	0.3558	0.552773	0.089032	0.0788413	0.0240594	0.274658	12
110	2012	3	0	0	0	0	21.9759	3.09104	2.30259	0.3333	0.3558	0.504818	0.106764	0.0813504	0.024501	0.277347	12
111	2007	3	0	0	0	0	20.3722	2.77259	2.07944	0.4286	0.45425	0.35789	0.015614	0.0736774	0.0323533	0.262104	12
111	2008	3	0	0	0	0	20.325	2.83321	2.07944	0.4286	0.45425	0.321461	0.008935	0.0756876	0.0308666	0.256295	12
111	2009	3	0	0	0	0	20.4468	2.89037	2.07944	0.4286	0.45425	0.38723	0.012056	0.0768917	0.0289047	0.291069	12
111	2010	3	0	0	0	0	20.6529	2.94444	2.07944	0.4286	0.45425	0.489093	0.015399	0.0811894	0.0259114	0.303637	12
111	2011	3	0	0	0	0	21.1407	2.99573	2.07944	0.4286	0.3522	0.345721	0.01203	0.0788413	0.0240594	0.274658	12
111	2012	3	0	0	0	0	21.3333	3.04452	2.07944	0.4286	0.3522	0.449016	0.010987	0.0813504	0.024501	0.277347	12
111	2013	3	0	0	0	1	21.6379	3.09104	2.07944	0.4286	0.3522	0.58191	0.013143	0.0740463	0.0218072	0.288879	12
111	2014	3	0	0	0	1	21.8257	3.13549	2.07944	0.4286	0.3522	0.642641	0.013271	0.0744067	0.0213981	0.292664	12
111	2015	3	0	0	0	1	21.9845	3.17805	2.07944	0.4286	0.3523	0.68796	0.008405	0.0745549	0.0209467	0.298665	12
111	2016	3	0	0	0	1	22.1512	3.21888	2.07944	0.4286	0.3004	0.571952	0.00935	0.0712955	0.0204162	0.291782	12
111	2017	3	1.09861	1.09861	0	1	22.2945	3.2581	2.07944	0.4286	0.3004	0.617673	0.007023	0.0714656	0.0204718	0.275301	12
112	2007	8	0	0	0	0	20.4891	2.77259	2.30259	0.3333	0.3719	0.259517	0.033116	0.0736774	0.0323533	0.262104	12
112	2008	8	0	0	0	0	20.5203	2.83321	2.30259	0.3333	0.3719	0.246785	0.005204	0.0756876	0.0308666	0.256295	12
112	2010	8	0	0	0	0	20.4182	2.94444	2.19722	0.375	0.3719	0.180748	0.009189	0.0811894	0.0259114	0.303637	12
112	2011	8	0	0	0	0	20.3897	2.99573	2.30259	0.3333	0.3719	0.173977	0.028582	0.0788413	0.0240594	0.274658	12
112	2012	8	0	0	0	0	20.4234	3.04452	2.30259	0.3333	0.3719	0.177834	0.041802	0.0813504	0.024501	0.277347	12
112	2013	8	0	0	0	1	20.4504	3.09104	2.19722	0.375	0.3719	0.160154	0.045218	0.0740463	0.0218072	0.288879	12
112	2014	8	0	0	0	1	20.4761	3.13549	2.30259	0.3333	0.3719	0.29115	0.046564	0.0744067	0.0213981	0.292664	12
112	2015	8	0	0	0	1	20.553	3.17805	2.30259	0.3333	0.1436	0.269534	0.046514	0.0745549	0.0209467	0.298665	12
112	2016	8	0	0	0	1	20.5642	3.21888	2.30259	0.3333	0.1436	0.269299	0.035894	0.0712955	0.0204162	0.291782	12
112	2017	8	0	0	0	1	22.2135	3.2581	2.30259	0.3333	0.4441	0.419242	0.041727	0.0714656	0.0204718	0.275301	12
112	2018	8	0	0	0	1	22.2457	3.29584	2.30259	0.3333	0.446	0.432239	0.04756	0.0714904	0	0	12
113	2007	3	0	0	0	0	21.7456	2.83321	2.30259	0.3333	0.2851	0.730627	0.014104	0.100553	0.0418357	0.568852	15
113	2008	3	0	0	0	0	21.8686	2.89037	2.30259	0.5556	0.2851	0.756393	0.012103	0.1024	0.0439847	0.57064	15
113	2009	3	0	0	0	0	22.0418	2.94444	2.30259	0.5556	0.2851	0.800544	0.000728	0.102714	0.0395813	0.625962	15
113	2010	3	1.60944	1.60944	0	0	22.0302	2.99573	2.30259	0.5556	0.2851	0.802555	-0.002586	0.101118	0.0384202	0.644372	15
113	2011	3	1.79176	1.79176	0	0	22.7584	3.04452	2.30259	0.5556	0.4475	0.620172	0.009597	0.103328	0.0406168	0.611381	15
113	2012	3	0	0	0	0	22.9333	3.09104	2.30259	0.3333	0.4475	0.650526	0.032739	0.101786	0.040147	0.632985	15
113	2013	3	1.09861	1.09861	0	1	23.0573	3.13549	2.30259	0.3333	0.4475	0.654953	0.036025	0.103761	0.0352335	0.635786	15
113	2014	3	0	0	0	1	23.0971	3.17805	2.30259	0.3333	0.4475	0.630683	0.037753	0.102428	0.0261144	0.615681	15
113	2015	3	0	0	0	1	22.836	3.21888	2.30259	0.3333	0.4475	0.518339	0.015974	0.104933	0.0240126	0.558184	15
113	2016	3	0	0	0	1	23.0798	3.2581	2.30259	0.3333	0.5175	0.540696	0.012032	0.108788	0.0231891	0.526855	15
113	2017	3	3.71357	3.2581	0	1	23.2286	3.29584	2.30259	0.3333	0.5175	0.548565	0.057679	0.10857	0.0219469	0.543078	15
113	2018	3	3.49651	3.2581	0	1	23.3196	3.3322	2.30259	0.3333	0.5175	0.644051	0.047501	0.114663	0.0210376	0	15
113	2019	3	0	0	0	1	23.3452	3.3673	2.30259	0.3333	0.4584	0.670422	-0.024475	0.112617	0.0204609	0	15
114	2007	19	0	0	0	0	19.148	2.77259	2.07944	0.4286	0.1851	0.218439	0.014291	0.134399	0.0641331	0.668445	24
114	2008	19	0	0	0	0	19.148	2.83321	2.07944	0.4286	0.1222	0.208478	-0.066699	0.141174	0.0908377	0.595072	24
114	2011	19	0	0	0	0	19.148	2.99573	2.07944	0.4286	0.1818	0.205193	0.02246	0.146013	0.0475705	0.44425	24
114	2016	16	0	0	0	1	21.9591	3.21888	2.19722	0.375	0.1559	0.987003	-0.029316	0.171218	0.0411389	0.570734	24
114	2018	16	0	0	0	1	22.0185	3.29584	2.19722	0.375	0.1559	0.979221	0.00281	0.157478	0.0252013	0	24
115	2007	3	0	0	0	0	23.5755	2.83321	2.30259	0.3333	0.4674	0.673491	0.096638	0.0539631	0.0305398	0.302262	12
115	2008	3	2.19722	1.09861	1.94591	0	23.8753	2.89037	2.30259	0.3333	0.4674	0.688136	0.066333	0.0526144	0.0291821	0.290459	12
115	2009	3	2.07944	1.60944	1.38629	0	24.1782	2.94444	2.30259	0.3333	0.4249	0.597952	0.079408	0.0528322	0.0272059	0.305039	12
115	2010	3	2.19722	1.94591	1.09861	0	24.4622	2.99573	2.30259	0.3333	0.4249	0.610437	0.096144	0.0541543	0.0243694	0.304277	12
115	2011	3	2.30259	1.79176	1.60944	0	24.8101	3.04452	2.30259	0.3333	0.4117	0.57753	0.076254	0.0519328	0.0229182	0.293902	12
115	2012	3	2.56495	1.60944	2.19722	0	24.8325	3.09104	2.30259	0.3333	0.4117	0.55017	0.067798	0.0580794	0.0248735	0.321839	12
116	2007	3	0	0	0	0	22.1776	2.77259	2.30259	0.3333	0.4437	0.450719	0.132476	0.0534605	0.00763756	0.399982	13
116	2008	3	0	0	0	0	22.5594	2.83321	2.30259	0.3333	0.4437	0.577239	0.054528	0.057631	0.00773818	0.472934	13
116	2009	3	0	0	0	0	22.9814	2.89037	2.30259	0.3333	0.3869	0.570544	0.090688	0.0587109	0.00803018	0.651837	13
116	2010	3	1.09861	0.693147	0.693147	0	23.6462	2.94444	2.30259	0.3333	0.3869	0.544765	0.083293	0.0567385	0.00291003	0.763989	13
116	2011	3	0.693147	0.693147	0	0	23.8479	2.99573	2.30259	0.3333	0.3498	0.589365	0.058284	0.0566269	0.015572	0.792015	13
116	2012	3	1.60944	1.38629	0.693147	0	23.8405	3.04452	2.30259	0.3333	0.3498	0.586932	0.012345	0.0623694	0.0136393	0.887187	13
116	2013	3	1.38629	1.38629	0	1	23.8225	3.09104	2.30259	0.3333	0.3498	0.577607	0.014959	0.0622476	0.0127264	0.757254	13
116	2014	3	2.07944	1.60944	1.38629	1	23.7583	3.13549	2.30259	0.3333	0.3498	0.561288	0.009286	0.0602927	0.00316512	0.799404	13
116	2015	3	0.693147	0	0.693147	1	23.738	3.17805	2.48491	0.3636	0.3498	0.563075	0.001019	0.0638107	0.000491512	0.892078	13
116	2016	3	1.60944	1.38629	0.693147	1	23.7478	3.21888	2.48491	0.3636	0.3498	0.570183	0.002311	0.0642584	0.000784799	0.944153	13
117	2008	3	0	0	0	0	20.7395	2.89037	2.30259	0.3333	0.2968	0.411897	0.216975	0.0756876	0.0308666	0.256295	12
117	2009	3	0	0	0	0	20.6521	2.94444	2.30259	0.3333	0.494	0.295416	0.063146	0.0768917	0.0289047	0.291069	12
117	2010	3	0	0	0	0	20.7162	2.99573	2.19722	0.375	0.5018	0.27863	0.060771	0.0811894	0.0259114	0.303637	12
117	2011	3	0	0	0	0	20.8252	3.04452	2.30259	0.3333	0.5018	0.291967	0.06332	0.0788413	0.0240594	0.274658	12
117	2012	3	0	0	0	0	20.9102	3.09104	2.30259	0.3333	0.5119	0.298454	0.051198	0.0813504	0.024501	0.277347	12
117	2013	3	0	0	0	1	20.9891	3.13549	2.30259	0.3333	0.5126	0.293831	0.061533	0.0740463	0.0218072	0.288879	12
117	2014	3	0	0	0	1	21.1105	3.17805	2.19722	0.375	0.5126	0.270361	0.104208	0.0744067	0.0213981	0.292664	12
117	2015	3	0	0	0	1	21.0955	3.21888	2.30259	0.3333	0.5126	0.208073	0.051272	0.0745549	0.0209467	0.298665	12
117	2016	3	0	0	0	1	21.1858	3.2581	2.30259	0.3333	0.515	0.214726	0.067765	0.0712955	0.0204162	0.291782	12
117	2017	3	0	0	0	1	21.4377	3.29584	2.19722	0.375	0.515	0.291799	0.076302	0.0714656	0.0204718	0.275301	12
117	2018	3	0	0	0	1	21.4692	3.3322	2.19722	0.375	0.515	0.256164	0.090766	0.0714904	0	0	12
118	2009	3	0	0	0	0	21.7188	2.89037	2.30259	0.3333	0.2196	0.343341	0.032412	0.0920182	0.0908377	0.715873	27
118	2011	3	0	0	0	0	21.8396	2.99573	2.30259	0.3333	0.2196	0.395404	0.030606	0.105863	0.0908377	0.744649	27
118	2012	3	1.38629	0.693147	1.09861	0	21.8007	3.04452	2.30259	0.3333	0.2196	0.349769	0.042913	0.107115	0.0908377	0.80316	27
118	2013	3	0	0	0	1	21.8109	3.09104	2.30259	0.3333	0.2196	0.322938	0.05357	0.111121	0.0908377	0.846724	27
118	2014	3	0	0	0	1	21.8397	3.13549	2.30259	0.3333	0.2196	0.324261	0.037499	0.101999	0.0908377	0.884797	27
118	2015	3	1.09861	0.693147	0.693147	1	22.13	3.17805	2.30259	0.3333	0.2134	0.335244	0.032141	0.0750052	0.0244724	0.589691	27
118	2016	3	1.38629	0.693147	1.09861	1	22.3294	3.21888	2.30259	0.3333	0.1996	0.334328	0.036506	0.0898511	0.0308567	0.210912	27
118	2017	3	1.79176	1.09861	1.38629	1	22.4495	3.2581	2.30259	0.3333	0.1996	0.378105	0.0364	0.0940849	0.0325343	0.236453	27
118	2018	3	1.38629	0	1.38629	1	22.4404	3.29584	2.30259	0.3333	0.1998	0.378905	0.020117	0.0918025	0.0244497	0	27
118	2019	3	0	0	0	1	22.4326	3.3322	2.30259	0.3333	0.2027	0.374875	0.015587	0.0989528	0.00869667	0	27
119	2008	4	0	0	0	0	22.3845	2.89037	2.48491	0.3636	0.3356	0.702541	-0.012986	0.0756876	0.0308666	0.256295	12
119	2009	4	0	0	0	0	22.5589	2.94444	2.48491	0.3636	0.3356	0.657278	0.072164	0.0768917	0.0289047	0.291069	12
119	2010	4	0	0	0	0	22.5704	2.99573	2.3979	0.3	0.3356	0.618082	0.042796	0.0811894	0.0259114	0.303637	12
119	2011	4	0	0	0	0	22.5941	3.04452	2.48491	0.3636	0.2612	0.657995	0.016238	0.0788413	0.0240594	0.274658	12
119	2015	4	0	0	0	1	22.8482	3.21888	2.48491	0.3636	0.2612	0.52846	0.058566	0.0745549	0.0209467	0.298665	12
119	2016	4	0	0	0	1	22.941	3.2581	2.48491	0.3636	0.2612	0.533676	0.063939	0.0712955	0.0204162	0.291782	12
119	2017	4	0	0	0	1	22.9423	3.29584	2.3979	0.4	0.2612	0.541766	0.022003	0.0714656	0.0204718	0.275301	12
119	2018	4	0	0	0	1	23.0558	3.3322	2.48491	0.3636	0.2612	0.588476	0.009943	0.0714904	0	0	12
120	2007	4	0	0	0	0	20.6017	2.83321	2.30259	0.3333	0.1347	0.245363	0.064616	0.0846346	0.0803901	0.385139	12
120	2008	4	0	0	0	0	20.6115	2.89037	2.30259	0.3333	0.112	0.192692	-0.046512	0.0930569	0.0805966	0.375295	12
120	2009	4	0	0	0	0	20.7386	2.94444	2.30259	0.3333	0.1006	0.189438	0.045714	0.0976357	0.0795456	0.395225	12
120	2010	4	0	0	0	0	20.9358	2.99573	2.30259	0.3333	0.1006	0.205617	0.019285	0.103035	0.0708638	0.414982	12
120	2011	19	0	0	0	0	20.7404	3.04452	2.30259	0.3333	0.1057	0.18351	0.039258	0.102074	0.0666473	0.453678	12
120	2012	19	0	0	0	0	20.6897	3.09104	2.48491	0.3636	0.1335	0.137633	0.062954	0.108128	0.0673493	0.523765	12
120	2013	19	0	0	0	1	20.8039	3.13549	2.48491	0.3636	0.1479	0.187312	0.069031	0.11682	0.0710495	0.578025	12
120	2014	19	0	0	0	1	20.8213	3.17805	2.3979	0.4	0.1479	0.213197	0.041698	0.120129	0.0723909	0.607884	12
120	2015	19	0	0	0	1	20.9252	3.21888	2.48491	0.3636	0.1479	0.36587	0.044456	0.133288	0.0752698	0.385612	12
120	2016	19	0	0	0	1	21.3944	3.2581	2.48491	0.3636	0.0804	0.582156	0.027668	0.131321	0.0721471	0.624224	12
120	2017	19	0	0	0	1	21.572	3.29584	2.48491	0.3636	0.0804	0.628915	0.027716	0.117516	0.0636643	0.621274	12
120	2018	19	0	0	0	1	21.6715	3.3322	2.48491	0.3636	0.0804	0.6367	0.025035	0.113722	0	0	12
121	2007	3	0	0	0	0	21.682	2.83321	2.48491	0.3636	0.2425	0.773274	0.049488	0.0539631	0.0305398	0.302262	12
121	2008	3	0	0	0	0	21.7473	2.89037	2.48491	0.3636	0.2459	0.764149	0.023583	0.0526144	0.0291821	0.290459	12
121	2009	3	0	0	0	0	21.668	2.94444	2.48491	0.3636	0.247	0.662236	0.07516	0.0528322	0.0272059	0.305039	12
121	2010	3	0	0	0	0	21.6029	2.99573	2.48491	0.3636	0.247	0.596963	0.059482	0.0541543	0.0243694	0.304277	12
121	2011	3	0	0	0	0	21.5167	3.04452	2.48491	0.3636	0.2485	0.537735	0.031833	0.0519328	0.0229182	0.293902	12
121	2012	3	0	0	0	0	21.6058	3.09104	2.48491	0.3636	0.2485	0.546238	0.031285	0.0580794	0.0248735	0.321839	12
121	2013	3	0	0	0	1	22.0667	3.13549	2.48491	0.3636	0.2497	0.497427	0.047887	0.062511	0.0251723	0.340027	12
121	2014	3	0	0	0	1	22.0859	3.17805	2.48491	0.3636	0.2497	0.483665	0.041	0.0673501	0.0249827	0.35106	12
121	2015	3	0	0	0	1	22.1501	3.21888	2.48491	0.3636	0.2497	0.49158	0.041274	0.0696592	0.020791	0.379254	12
121	2017	3	0	0	0	1	22.1971	3.29584	2.19722	0.375	0.1737	0.500873	0.015261	0.0703921	0.0120916	0.453879	12
121	2018	3	0	0	0	1	21.6357	3.3322	2.30259	0.3333	0.1737	0.622565	-0.388213	0.0707679	0	0	12
122	2007	4	0	0	0	0	20.6997	2.83321	2.30259	0.3333	0.18677	0.22102	0.142953	0.0499802	0.0141317	0.243448	12
122	2008	4	0	0	0	0	21.0723	2.89037	2.30259	0.3333	0.1868	0.511829	0.02001	0.0525479	0.0139299	0.268124	12
122	2009	4	0	0	0	0	21.0169	2.94444	2.30259	0.3333	0.1868	0.512337	0.035788	0.0565084	0.0137943	0.281788	12
123	2007	3	0	0	0	0	19.148	2.77259	2.30259	0.3333	0.3632	0.790844	0.10942	0.0742255	0.0248207	0.507172	24
123	2008	3	0	0	0	0	19.148	2.83321	2.30259	0.3333	0.3632	0.747619	0.037427	0.0739247	0.0306918	0.546767	24
123	2009	3	0	0	0	0	19.148	2.89037	1.94591	0.3333	0.3062	0.404139	0.083443	0.0749839	0.0277488	0.63237	24
123	2010	3	0	0	0	0	22.2739	2.94444	2.19722	0.5714	0.7142	0.327206	0.099171	0.079343	0.0265629	0.741958	24
123	2011	3	0	0	0	0	22.2389	2.99573	2.30259	0.5556	0.7077	0.269682	0.10129	0.0856539	0.0239327	0.728053	24
123	2012	3	0	0	0	0	22.4794	3.04452	2.30259	0.5556	0.7077	0.437781	0.062451	0.0907199	0.0222549	0.768186	24
123	2013	3	0	0	0	0	22.9967	3.09104	2.30259	0.5556	0.7077	0.619171	0.054297	0.0970332	0.0214012	0.819542	24
123	2014	3	0	0	0	0	23.0686	3.13549	2.07944	0.4286	0.6363	0.617403	0.035842	0.0988305	0.0209426	0.849	24
123	2015	3	0	0	0	0	22.9174	3.17805	2.30259	0.5556	0.6363	0.663016	0.022357	0.0997607	0.020914	0.863927	24
123	2016	3	0	0	0	0	23.6647	3.21888	2.30259	0.5556	0.2868	0.309024	0.020098	0.0966354	0.0204853	0.836506	24
123	2017	3	2.30259	2.30259	0	0	23.7687	3.2581	2.3979	0.5714	0.2637	0.389247	0.009443	0.0895013	0.0196129	0.821872	24
123	2018	3	1.09861	0.693147	0.693147	0	23.6724	3.29584	2.19722	0.5714	0.2637	0.605061	-0.261189	0.0865974	0.00694823	0	24
123	2019	3	0	0	0	0	23.4059	3.3322	2.3979	0.5714	0.2537	0.661928	-0.177294	0.0711302	0.00701438	0	24
124	2007	19	0	0	0	0	21.7968	2.83321	2.30259	0.3333	0.2004	0.7714	0.023098	0.101625	0.0694708	0.449164	7
124	2008	19	0	0	0	0	21.7312	2.89037	2.30259	0.3333	0.1919	0.758998	0.010407	0.0992748	0.0763179	0.500196	7
124	2009	19	0	0	0	0	21.7819	2.94444	2.30259	0.3333	0.1919	0.726146	0.044484	0.107898	0.0828791	0.657153	7
125	2007	3	0	0	0	0	21.7752	2.77259	2.48491	0.3636	0.4581	0.502378	0.118115	0.0947294	0.014965	0.581848	2
125	2009	3	1.38629	1.38629	0	0	22.5159	2.89037	2.48491	0.3636	0.4152	0.39556	0.101442	0.109723	0.0278101	0.871124	2
125	2010	3	0	0	0	0	22.7558	2.94444	2.48491	0.3636	0.4152	0.421651	0.121359	0.119715	0.0333113	1.01914	2
125	2011	3	0	0	0	0	22.9305	2.99573	2.48491	0.3636	0.4152	0.38892	0.1332	0.0373394	0.0355478	0.906737	2
125	2012	3	0	0	0	0	23.0901	3.04452	2.48491	0.3636	0.4152	0.341024	0.148398	0.125665	0.0369163	0.779077	2
125	2013	3	0	0	0	1	23.279	3.09104	2.48491	0.3636	0.4152	0.299057	0.180224	0.13198	0.0368517	0.858342	2
125	2014	3	0	0	0	1	23.517	3.13549	2.48491	0.3636	0.4152	0.308801	0.152823	0.12873	0.0421762	0.845186	2
125	2015	3	0	0	0	1	23.6829	3.17805	2.3979	0.3	0.4152	0.298748	0.142843	0.126566	0.0398946	0.88152	2
125	2016	3	0.693147	0	0.693147	1	23.9255	3.21888	2.48491	0.3636	0.4152	0.355604	0.119207	0.123254	0.0120456	0.911628	2
125	2017	3	0	0	0	1	24.0448	3.2581	2.48491	0.3636	0.4152	0.345081	0.113078	0.115459	0	0.868311	2
125	2018	3	0	0	0	1	24.137	3.29584	2.48491	0.3636	0.4152	0.344171	0.108295	0.114392	0	0	2
125	2019	3	1.09861	0.693147	0.693147	1	24.6284	3.3322	2.3979	0.3	0.2514	0.232755	0.084036	0.0972887	0	0	2
126	2007	4	0	0	0	0	23.9035	2.77259	2.77259	0.3333	0.4633	0.500469	0.03442	0.0736774	0.0323533	0.262104	12
126	2008	4	0	0	0	0	23.9272	2.83321	2.77259	0.3333	0.4634	0.54836	-0.005313	0.0756876	0.0308666	0.256295	12
126	2009	4	0	0	0	0	24.1299	2.89037	2.77259	0.3333	0.4634	0.600351	0.045214	0.0768917	0.0289047	0.291069	12
126	2010	4	0	0	0	0	24.267	2.94444	2.77259	0.3333	0.4899	0.621799	0.022788	0.0811894	0.0259114	0.303637	12
126	2011	4	0	0	0	0	24.3991	2.99573	2.77259	0.3333	0.4899	0.664351	0.006563	0.0788413	0.0240594	0.274658	12
126	2012	4	0	0	0	0	24.9085	3.04452	2.77259	0.3333	0.6739	0.665573	0.040993	0.0813504	0.024501	0.277347	12
126	2013	4	0	0	0	1	24.9416	3.09104	2.77259	0.3333	0.6739	0.623187	0.063948	0.0740463	0.0218072	0.288879	12
126	2014	4	0	0	0	1	24.9586	3.13549	2.77259	0.3333	0.6739	0.597825	0.062658	0.0744067	0.0213981	0.292664	12
126	2015	4	0	0	0	1	24.9988	3.17805	2.77259	0.375	0.6739	0.57978	0.064379	0.0745549	0.0209467	0.298665	12
126	2016	4	0	0	0	1	24.9814	3.21888	2.77259	0.3529	0.6739	0.584921	0.018196	0.0712955	0.0204162	0.291782	12
126	2017	4	0	0	0	1	24.986	3.2581	2.77259	0.3333	0.6739	0.581694	0.016023	0.0714656	0.0204718	0.275301	12
126	2018	4	0	0	0	1	25.0182	3.29584	2.77259	0.3333	0.6739	0.57019	0.012411	0.0714904	0	0	12
127	2007	19	0	0	0	0	21.1823	2.70805	2.48491	0.3	0.4321	0.724146	0.064604	0.109433	0.00817336	0.721437	26
127	2008	19	0	0	0	0	21.7771	2.77259	2.56495	0.3333	0.4043	0.7204	0.06629	0.10972	0.00806977	0.741717	26
127	2009	19	0	0	0	0	22.5617	2.83321	2.56495	0.3333	0.41	0.801839	0.072999	0.108405	0.00808075	0.80539	26
128	2007	3	0	0	0	0	21.945	2.83321	2.30259	0.3333	0.1347	0.110381	0.12643	0.0539631	0.0305398	0.302262	12
128	2008	3	0	0	0	0	21.7636	2.89037	2.30259	0.3333	0.1347	0.069799	0.079655	0.0526144	0.0291821	0.290459	12
128	2009	3	0	0	0	0	21.8202	2.94444	2.19722	0.375	0.1347	0.096525	0.075536	0.0528322	0.0272059	0.305039	12
128	2010	3	0	0	0	0	21.8638	2.99573	2.19722	0.375	0.1347	0.101122	0.086653	0.0541543	0.0243694	0.304277	12
128	2011	3	1.60944	1.09861	1.09861	0	21.8724	3.04452	2.30259	0.3333	0.1347	0.100524	0.094207	0.0519328	0.0229182	0.293902	12
128	2012	3	0	0	0	0	21.9611	3.09104	2.19722	0.375	0.1347	0.130811	0.116067	0.0580794	0.0248735	0.321839	12
128	2013	3	0	0	0	1	21.9393	3.13549	2.30259	0.3333	0.1347	0.132906	0.074778	0.062511	0.0251723	0.340027	12
128	2014	3	0	0	0	1	22.0415	3.17805	2.30259	0.3333	0.1347	0.171864	0.071364	0.0673501	0.0249827	0.35106	12
128	2015	3	0	0	0	1	22.523	3.21888	2.30259	0.3333	0.0967	0.163774	0.006231	0.0696592	0.020791	0.379254	12
128	2016	3	0	0	0	1	22.5316	3.2581	2.30259	0.3333	0.1221	0.179453	0.175939	0.0700464	0.0119371	0.406957	12
128	2017	3	0.693147	0	0.693147	1	22.4595	3.29584	2.30259	0.3333	0.12221	0.15437	0.131403	0.0703921	0.0120916	0.453879	12
128	2018	3	1.60944	1.09861	1.09861	1	22.4439	3.3322	2.30259	0.3333	0.12221	0.223124	0.067849	0.0707679	0	0	12
129	2007	4	0	0	0	0	23.0538	2.77259	2.30259	0.3333	0.5454	0.40491	0.010976	0.126906	0.0530818	0.982182	9
129	2008	4	0	0	0	0	22.9305	2.83321	2.30259	0.3333	0.5454	0.541113	0.000933	0.133392	0.0504577	1.10439	9
129	2009	4	0	0	0	0	23.1476	2.89037	2.19722	0.3	0.5454	0.503836	0.00987	0.0860545	0.0285531	1.17425	9
129	2010	4	0	0	0	0	23.265	2.94444	2.30259	0.3333	0.5454	0.58094	0.013382	0.0960272	0.0370561	1.13524	9
129	2011	4	0	0	0	0	23.4158	2.99573	2.30259	0.3333	0.5454	0.667547	-0.006149	0.093084	0.0348961	0.9286	9
129	2012	4	0	0	0	0	23.5704	3.04452	2.30259	0.3333	0.5454	0.670248	0.021826	0.0935325	0.027844	0.955278	9
129	2013	4	0	0	0	1	23.8066	3.09104	2.30259	0.3333	0.4269	0.543037	0.086925	0.093865	0.0287293	1.00268	9
129	2014	4	0	0	0	1	23.858	3.13549	2.19722	0.375	0.4269	0.455475	0.071028	0.0965807	0.0294802	1.02356	9
129	2015	4	0	0	0	1	23.8491	3.17805	2.30259	0.3333	0.4269	0.424879	0.086965	0.100975	0.0310011	1.03386	9
129	2016	4	0	0	0	1	24.0223	3.21888	2.30259	0.3333	0.4269	0.450682	0.044978	0.0979936	0.0315702	1.03615	9
129	2017	4	0	0	0	1	24.0022	3.2581	2.30259	0.3333	0.4269	0.480776	0.002987	0.0936597	0.0301905	0.906952	9
129	2018	4	0	0	0	1	24.0871	3.29584	2.30259	0.3333	0.4281	0.501899	0.022134	0.0910769	0.0289023	0	9
130	2007	3	0	0	0	0	20.1974	2.77259	2.30259	0.3333	0.3318	0.345771	0.089909	0.0882753	0.0281808	0.54984	18
130	2008	3	0	0	0	0	20.4175	2.83321	2.30259	0.3333	0.3318	0.381446	0.088119	0.0866813	0.0326415	0.590129	18
130	2009	3	0	0	0	0	20.429	2.89037	2.07944	0.4286	0.3318	0.309714	0.078811	0.0912572	0.0343599	0.691878	18
130	2010	3	0	0	0	0	20.7203	2.94444	2.30259	0.3333	0.3318	0.410177	0.073959	0.0957224	0.0329161	0.682269	18
130	2011	14	0	0	0	0	21.0393	2.99573	2.30259	0.3333	0.3318	0.508813	0.059532	0.10087	0.0435756	0.60293	18
130	2012	4	0	0	0	0	21.0811	3.04452	2.30259	0.3333	0.3244	0.456757	0.070781	0.10931	0.04325	0.641686	18
130	2013	4	0	0	0	0	21.3398	3.09104	2.19722	0.375	0.3152	0.544197	0.032334	0.116676	0.0374928	0.7095	18
130	2014	4	0	0	0	0	21.5544	3.13549	2.07944	0.4286	0.3128	0.606739	0.029601	0.123045	0.0374947	0.776104	18
130	2015	4	0	0	0	0	21.6065	3.17805	2.07944	0.4286	0.292	0.588091	0.042788	0.12896	0.0366357	0.860013	18
130	2016	4	0	0	0	0	22.5484	3.21888	2.07944	0.4286	0.6873	0.152379	0.048098	0.124623	0.0347935	0.862543	18
130	2017	4	2.07944	1.38629	1.60944	0	22.6344	3.2581	2.07944	0.4286	0.6873	0.175362	0.047834	0.114933	0.0308337	0.830507	18
130	2018	4	2.94444	1.94591	2.56495	0	22.9301	3.29584	2.30259	0.4444	0.6873	0.330266	0.045721	0.113578	0.0290591	0	18
130	2019	4	2.83321	1.38629	2.63906	0	23.1105	3.3322	2.30259	0.4444	0.6873	0.40869	0.043923	0.105484	0.026608	0	18
131	2007	3	0	0	0	0	19.6623	2.83321	1.79176	0.4	0.2551	0.939523	0.054286	0.0405162	0.0200407	0.897828	5
131	2008	3	0	0	0	0	19.6829	2.89037	1.79176	0.4	0.2551	0.931354	0.009403	0.0410211	0.017293	0.923045	5
131	2009	3	0	0	0	0	19.2905	2.94444	1.79176	0.4	0.2551	0.963965	-0.065571	0.0406507	0.0173545	0.993018	5
131	2013	3	0	0	0	1	20.8832	3.13549	1.79176	0.4	0.4616	0.357445	0.080896	0.0534768	0.021794	0.737106	5
131	2014	3	0	0	0	1	21.4721	3.17805	1.79176	0.4	0.373	0.231992	0.01972	0.0551301	0.0275351	0.949078	5
131	2015	3	0	0	0	1	21.6494	3.21888	1.79176	0.4	0.373	0.300855	0.051957	0.0554856	0.0306497	1.06213	5
131	2016	3	0	0	0	1	21.715	3.2581	1.79176	0.5	0.373	0.294113	0.044809	0.0552514	0.0329251	1.1432	5
132	2014	3	0.693147	0.693147	0	0	22.1317	3.13549	2.07944	0.4286	0.4105	0.581223	0.059904	0.0743716	0.0655517	0.701251	5
132	2015	3	0	0	0	0	22.199	3.17805	2.07944	0.4286	0.4105	0.543304	0.066355	0.0702023	0.0658882	0.78254	5
132	2016	3	0	0	0	0	22.3564	3.21888	1.94591	0.5	0.4096	0.544929	0.064026	0.0694046	0.075981	0.778268	5
133	2007	3	0	0	0	0	21.5214	2.77259	2.30259	0.3333	0.1996	0.201332	0.018969	0.0742255	0.0248207	0.507172	24
133	2008	3	0	0	0	0	21.0557	2.83321	2.30259	0.3333	0.1996	0.324883	0.03851	0.0739247	0.0306918	0.546767	24
133	2009	3	0	0	0	0	21.2525	2.89037	2.07944	0.4286	0.1996	0.300991	0.054438	0.0749839	0.0277488	0.63237	24
133	2010	3	0	0	0	0	21.3515	2.94444	2.07944	0.4286	0.1996	0.280524	0.02755	0.079343	0.0265629	0.741958	24
133	2011	3	0	0	0	0	21.5027	2.99573	2.07944	0.4286	0.2454	0.244076	0.06152	0.0856539	0.0239327	0.728053	24
133	2012	3	0	0	0	0	21.673	3.04452	2.07944	0.4286	0.2215	0.318555	0.056733	0.0907199	0.0222549	0.768186	24
133	2013	3	0	0	0	0	21.7661	3.09104	2.07944	0.4286	0.2164	0.373312	0.055183	0.0970332	0.0214012	0.819542	24
133	2014	3	0	0	0	0	21.9711	3.13549	2.07944	0.4286	0.1905	0.300708	0.065813	0.0988305	0.0209426	0.849	24
133	2015	3	0	0	0	0	22.638	3.17805	2.30259	0.3333	0.0804	0.189144	0.031859	0.0997607	0.020914	0.863927	24
133	2016	3	0	0	0	0	22.6614	3.21888	2.30259	0.3333	0.0804	0.223353	0.040252	0.0966354	0.0204853	0.836506	24
133	2017	3	0	0	0	0	22.7543	3.2581	2.30259	0.3333	0.0804	0.255145	0.040525	0.0895013	0.0196129	0.821872	24
133	2018	3	0	0	0	0	22.9563	3.29584	2.30259	0.3333	0.0804	0.22516	0.054428	0.0865974	0.00694823	0	24
133	2019	3	0	0	0	0	23.1084	3.3322	2.30259	0.3333	0.0899	0.24599	0.066527	0.0711302	0.00701438	0	24
134	2010	7	0	0	0	0	21.5138	2.99573	2.30259	0.3333	0.3031	0.329299	0.044813	0.069118	0.0344464	0.702118	22
134	2011	7	0	0	0	0	21.4527	3.04452	2.30259	0.3333	0.3031	0.277067	0.032575	0.0757711	0.0324027	0.624673	22
134	2012	7	0	0	0	0	21.4933	3.09104	2.30259	0.3333	0.3031	0.292067	0.018772	0.0766649	0.0325577	0.626877	22
134	2013	7	0	0	0	1	21.3871	3.13549	2.19722	0.375	0.3031	0.228587	0.010108	0.0750207	0.0332763	0.64215	22
134	2014	7	0	0	0	1	21.3872	3.17805	2.19722	0.375	0.3031	0.219023	0.009988	0.0808709	0.0355072	0.694681	22
134	2015	7	0	0	0	1	21.4452	3.21888	2.19722	0.375	0.3031	0.273105	0.003625	0.0844813	0.0362394	0.747732	22
134	2016	7	0	0	0	1	21.5883	3.2581	2.19722	0.375	0.3031	0.348942	0.021058	0.0794809	0.0360128	0.715334	22
134	2017	7	0	0	0	1	21.4563	3.29584	2.19722	0.375	0.3031	0.21483	0.058653	0.0783874	0.0359967	0.741202	22
134	2018	7	0	0	0	1	21.4804	3.3322	2.07944	0.4286	0.3231	0.231998	0.014458	0.0799486	0.0367702	0	22
134	2019	7	0	0	0	1	21.5467	3.3673	2.30259	0.3333	0.3231	0.265587	0.02006	0.0820987	0.0385474	0	22
135	2007	3	0	0	0	0	22.5355	2.77259	2.30259	0.3333	0.7103	0.409687	0.126619	0.062753	0.0619815	0.589898	16
135	2008	3	0	0	0	0	22.509	2.83321	2.30259	0.3333	0.7103	0.30395	0.133703	0.0615316	0.0594767	0.661923	16
135	2009	3	0	0	0	0	22.8388	2.89037	2.30259	0.3333	0.7103	0.403587	0.130228	0.0630638	0.0603028	0.805069	16
135	2010	3	0	0	0	0	23.1425	2.94444	2.30259	0.3333	0.7103	0.444496	0.15546	0.0665718	0.064206	0.887049	16
135	2011	3	1.60944	0.693147	1.38629	0	23.193	2.99573	2.30259	0.3333	0.7103	0.37164	0.160817	0.0695555	0.0595476	0.752111	16
135	2012	3	0	0	0	0	23.2967	3.04452	2.30259	0.3333	0.7103	0.375408	0.117441	0.0799929	0.0615865	0.797537	16
135	2013	3	0	0	0	1	23.5256	3.09104	2.30259	0.3333	0.7303	0.443279	0.104193	0.0875022	0.0622015	0.868358	16
135	2014	3	0.693147	0.693147	0	1	23.6935	3.13549	2.30259	0.3333	0.7303	0.456394	0.108114	0.093296	0.0613399	0.936283	16
135	2015	3	0.693147	0	0.693147	1	23.7702	3.17805	2.30259	0.3333	0.7303	0.430844	0.105557	0.097335	0.0473561	1.00001	16
135	2016	3	1.60944	1.09861	1.09861	1	23.9217	3.21888	2.30259	0.3333	0.7303	0.493372	0.05381	0.0923499	0.0492576	1.04254	16
136	2007	3	0	0	0	0	21.3708	2.77259	2.48491	0.3636	0.337	0.522984	0.054669	0.0950416	0.0879745	0.415089	15
136	2008	3	0	0	0	0	21.3621	2.83321	2.48491	0.3636	0.337	0.508555	0.044719	0.0998175	0.0849513	0.38965	15
136	2009	3	0	0	0	0	21.44	2.89037	2.48491	0.3636	0.337	0.514775	0.05984	0.096274	0.0743982	0.383368	15
136	2010	3	0	0	0	0	21.816	2.94444	2.48491	0.3636	0.337	0.465396	0.03816	0.0975795	0.0647376	0.39201	15
136	2011	19	0	0	0	0	21.875	2.99573	2.48491	0.3636	0.341	0.478884	0.02678	0.102723	0.0588912	0.399364	15
136	2012	19	0	0	0	0	21.8964	3.04452	2.56495	0.3333	0.341	0.488602	0.012166	0.100264	0.0534101	0.428127	15
136	2013	19	0	0	0	1	21.9541	3.09104	2.48491	0.3636	0.341	0.497835	0.027185	0.102263	0.0467792	0.447317	15
136	2014	19	0	0	0	1	21.9117	3.13549	2.48491	0.3636	0.341	0.463045	0.023936	0.104922	0.0413043	0.439942	15
136	2015	19	0	0	0	1	21.9227	3.17805	2.48491	0.3636	0.3433	0.482095	0.01873	0.107608	0.0289585	0.411294	15
136	2016	19	0	0	0	1	22.1123	3.21888	2.48491	0.3636	0.3433	0.486747	0.026719	0.111795	0.027154	0.365005	15
136	2017	19	0	0	0	1	22.1625	3.2581	2.48491	0.3636	0.3433	0.49669	0.032008	0.110171	0.0181189	0.325043	15
136	2018	19	0	0	0	1	22.2003	3.29584	2.48491	0.3636	0.3577	0.508004	0.035623	0.113993	0.0170319	0	15
136	2019	19	0	0	0	1	22.2577	3.3322	2.48491	0.3636	0.3577	0.483675	0.042358	0.115504	0.0167942	0	15
137	2011	2	0	0	0	0	20.4133	2.99573	2.48491	0.3636	0.4711	0.317642	0.096541	0.0455433	0.0057273	0.589026	23
137	2012	2	0	0	0	0	22.3492	3.04452	2.63906	0.3077	0.4711	0.573852	0.088007	0.0555397	0.000387306	0.739765	23
138	2008	3	0	0	0	0	21.4409	2.89037	2.3979	0.3	0.2002	0.455282	0.082514	0.0373394	0.0131097	0.467105	21
138	2009	3	0	0	0	0	21.4358	2.94444	2.3979	0.3	0.2002	0.460366	0.009412	0.0373394	0.0129123	0.613258	21
138	2012	3	0	0	0	0	21.601	3.09104	2.07944	0.4286	0.2015	0.474181	0.043412	0.0474617	0.00527935	0.832364	21
138	2013	3	0	0	0	1	21.7196	3.13549	2.19722	0.375	0.2015	0.428993	0.118149	0.0538998	0.0056758	0.964397	21
138	2014	3	0.693147	0.693147	0	1	21.7997	3.17805	2.19722	0.375	0.2015	0.315886	0.167428	0.0595535	0.00576836	1.0612	21
138	2015	3	1.09861	1.09861	0	1	21.8143	3.21888	2.07944	0.4286	0.2015	0.295535	0.04768	0.0653567	0.0058513	1.1656	21
138	2016	3	1.09861	1.09861	0	1	21.8168	3.2581	2.07944	0.4286	0.2015	0.328263	-0.024956	0.0668591	0.00582134	1.15921	21
138	2017	3	0	0	0	1	24.4024	3.29584	1.94591	0.3333	0.754	0.525974	0.039024	0.0637297	0.00109251	1.16134	21
138	2018	3	0	0	0	1	24.4801	3.3322	1.79176	0.4	0.7402	0.479588	0.056116	0.0645044	0.000975274	0	21
138	2019	3	0.693147	0.693147	0	1	24.5363	3.3673	1.79176	0.4	0.7402	0.506024	0.006117	0.0554027	0.00137943	0	21
139	2007	6	0	0	0	0	20.7748	2.77259	2.30259	0.3333	0.2457	0.097589	0.067905	0.0523566	0.00434349	0.52687	10
139	2008	6	0	0	0	0	20.6872	2.83321	2.19722	0.375	0.2457	0.064439	0.148948	0.0504866	0.00776323	0.534842	10
139	2009	6	0	0	0	0	20.6294	2.89037	2.19722	0.375	0.2457	0.049469	0.009137	0.0532945	0.00357454	0.601478	10
139	2010	6	0	0	0	0	20.6713	2.94444	2.19722	0.375	0.2457	0.081446	0.007586	0.0570015	0.00406862	0.619231	10
139	2011	6	0	0	0	0	20.654	2.99573	2.30259	0.3333	0.2457	0.055558	0.009867	0.0599384	0.00304356	0.63954	10
139	2012	6	0	0	0	0	20.7205	3.04452	2.30259	0.3333	0.2457	0.099364	0.023766	0.0623679	0.0046672	0.696693	10
139	2013	6	0	0	0	0	20.843	3.09104	2.30259	0.3333	0.2457	0.190248	0.011137	0.0604915	0.00880976	0.710136	10
139	2014	6	0	0	0	0	20.8137	3.13549	2.30259	0.3333	0.2457	0.160959	0.005864	0.0624191	0.00963292	0.765762	10
139	2015	6	0	0	0	0	20.784	3.17805	2.30259	0.3333	0.2457	0.139825	0.003583	0.0650058	0.010985	0.828979	10
139	2016	6	0	0	0	0	20.8058	3.21888	2.30259	0.3333	0.2457	0.154088	0.004284	0.0623225	0.0108911	0.874224	10
139	2017	6	0	0	0	0	20.8767	3.2581	2.30259	0.3333	0.2457	0.209542	0.002442	0.0578863	0.0113388	0.836268	10
139	2018	6	0	0	0	0	20.9613	3.29584	2.30259	0.3333	0.2457	0.287817	0.001618	0.0601192	0.0132822	0	10
140	2013	3	0	0	0	1	22.5205	3.09104	2.19722	0.375	0.4517	0.681127	0.040164	0.119395	0.0263963	0.172481	12
140	2014	9	0	0	0	1	22.5801	3.13549	2.30259	0.3333	0.4312	0.537506	0.04484	0.130138	0.0253926	0.16982	12
140	2015	9	0	0	0	1	22.7209	3.17805	2.3979	0.4	0.4244	0.552271	0.050462	0.155795	0.0259851	0.188444	12
140	2016	9	0	0	0	1	22.9744	3.21888	2.30259	0.4444	0.4043	0.507574	0.02686	0.160907	0.0241763	0.209216	12
140	2017	9	0	0	0	1	23.0954	3.2581	2.30259	0.4444	0.4043	0.537705	0.029677	0.14816	0.0230364	0.228871	12
140	2018	9	0	0	0	1	23.0932	3.29584	2.19722	0.5	0.4043	0.530334	0.004419	0.146084	0	0	12
141	2012	3	0	0	0	0	19.4769	3.04452	2.30259	0.3333	0.1464	0.525381	0.216975	0.0982958	0.00418443	0.785189	8
141	2013	3	0	0	0	1	19.4955	3.09104	2.30259	0.3333	0.1464	0.522073	0.012062	0.10442	0.00698251	0.87817	8
141	2014	3	0	0	0	1	19.4357	3.13549	2.30259	0.3333	0.1464	0.488817	0.003836	0.110613	0.0033104	0.98797	8
141	2015	3	0	0	0	1	22.4228	3.17805	2.19722	0.375	0.1464	0.266359	0.010876	0.114655	0.00784083	1.02287	8
141	2016	7	0	0	0	1	22.3425	3.21888	2.30259	0.3333	0.2947	0.220359	0.001636	0.107063	0.00153829	1.05593	8
142	2007	3	0	0	0	0	22.4263	2.70805	2.30259	0.3333	0.6105	0.558466	0.070154	0.095513	0.0478338	0.410746	19
142	2008	3	0	0	0	0	22.4825	2.77259	2.30259	0.3333	0.6105	0.692608	0.056332	0.095239	0.0484836	0.41423	19
142	2009	3	0	0	0	0	22.4827	2.83321	2.30259	0.3333	0.6105	0.676859	0.051788	0.102143	0.0551045	0.449462	19
142	2010	3	0	0	0	0	22.8125	2.89037	2.30259	0.3333	0.5153	0.499961	0.058474	0.112846	0.0512574	0.462776	19
142	2011	3	0	0	0	0	22.8985	2.94444	2.30259	0.3333	0.5153	0.531791	0.057858	0.11186	0.0470948	0.441658	19
142	2012	3	1.09861	0.693147	0.693147	0	22.8708	2.99573	2.30259	0.3333	0.5153	0.535614	0.044579	0.110226	0.0445068	0.477153	19
142	2013	3	1.09861	0.693147	0.693147	1	22.9998	3.04452	2.30259	0.3333	0.5153	0.605592	0.061956	0.113286	0.0442671	0.51104	19
142	2014	3	0.693147	0.693147	0	1	23.2001	3.09104	2.30259	0.3333	0.5153	0.633816	0.065718	0.11159	0.0481658	0.537977	19
142	2015	3	0	0	0	1	23.2685	3.13549	2.30259	0.3333	0.5153	0.640637	0.065783	0.122772	0.049539	0.552856	19
142	2016	3	1.60944	1.60944	0	1	23.1672	3.17805	2.30259	0.3333	0.5153	0.589862	0.077317	0.123954	0.0446043	0.516401	19
142	2017	3	0	0	0	1	23.1682	3.21888	2.19722	0.375	0.565	0.532298	0.080103	0.124365	0.0367125	0.46469	19
142	2018	3	1.09861	0	1.09861	1	23.2122	3.2581	2.30259	0.3333	0.5651	0.546613	0.062125	0.135098	0.0353731	0	19
142	2019	3	1.94591	0.693147	1.79176	1	23.2105	3.29584	2.30259	0.3333	0.5651	0.54705	0.045383	0.127884	0.0279042	0	19
143	2007	6	0	0	0	0	21.3641	2.83321	2.30259	0.3333	0.3513	0.891053	0.051083	0.0947294	0.014965	0.581848	2
143	2008	6	0	0	0	0	21.6303	2.89037	1.94591	0.5	0.3505	0.764406	0.010038	0.109001	0.0262393	0.656009	2
143	2009	6	0	0	0	0	21.7757	2.94444	2.07944	0.4286	0.3113	0.788744	0.010634	0.109723	0.0278101	0.871124	2
143	2010	6	0	0	0	0	21.9351	2.99573	2.07944	0.4286	0.3113	0.815963	0.008171	0.119715	0.0333113	1.01914	2
143	2011	6	0	0	0	0	22.1517	3.04452	2.07944	0.4286	0.2543	0.75425	0.022533	0.0373394	0.0355478	0.906737	2
143	2012	6	0	0	0	0	22.0974	3.09104	1.94591	0.5	0.2543	0.716999	0.040167	0.125665	0.0369163	0.779077	2
143	2013	6	0	0	0	1	22.295	3.13549	2.07944	0.4286	0.244	0.745479	0.019494	0.13198	0.0368517	0.858342	2
143	2014	6	0	0	0	1	22.2235	3.17805	2.07944	0.4286	0.2463	0.716329	0.019953	0.12873	0.0421762	0.845186	2
143	2015	6	0	0	0	1	22.531	3.21888	2.07944	0.4286	0.1934	0.382268	0.003317	0.126566	0.0398946	0.88152	2
143	2016	6	0	0	0	1	22.6234	3.2581	2.07944	0.4286	0.1934	0.431851	0.013114	0.123254	0.0120456	0.911628	2
143	2017	6	0	0	0	1	23.5642	3.29584	2.07944	0.4286	0.1392	0.530688	0.004422	0.115459	0	0.868311	2
144	2010	3	0	0	0	0	20.9723	2.99573	2.30259	0.3333	0.4231	0.38777	0.080104	0.044175	0.00167938	0.951468	29
144	2011	3	0	0	0	0	21.0808	3.04452	2.30259	0.3333	0.4231	0.37062	0.08543	0.0492718	0.00368579	0.879353	29
144	2012	3	0	0	0	0	21.2077	3.09104	2.19722	0.375	0.4231	0.428241	0.019826	0.0528948	0.00343447	0.988651	29
144	2013	3	0	0	0	1	21.234	3.13549	2.30259	0.3333	0.4231	0.405321	0.018063	0.0523966	0.00356796	1.15055	29
144	2014	3	0	0	0	1	21.3682	3.17805	2.30259	0.3333	0.4231	0.45517	0.022533	0.0531585	0.0381505	1.20655	29
144	2015	3	1.09861	0.693147	0.693147	1	21.5415	3.21888	2.30259	0.3333	0.4231	0.503268	0.041193	0.0532955	0.000247315	0	29
144	2016	3	0.693147	0	0.693147	1	21.5598	3.2581	2.30259	0.3333	0.4231	0.457936	0.045914	0.0441379	0.000235123	1.20655	29
144	2017	3	1.09861	0.693147	0.693147	1	21.7443	3.29584	2.19722	0.375	0.4173	0.495297	0.032028	0.0423421	0.00264183	1.20655	29
144	2018	3	0.693147	0.693147	0	1	21.7909	3.3322	2.30259	0.3333	0.4168	0.483476	0.034104	0.041574	0.00301495	0	29
144	2019	3	1.79176	1.38629	1.09861	1	21.8951	3.3673	2.30259	0.3333	0.4169	0.496983	0.030114	0.0395626	0.00349023	0	29
145	2007	6	0	0	0	0	20.8952	2.83321	2.07944	0.4286	0.1916	0.502232	0.019174	0.0607827	0.0420385	0.772622	29
145	2008	6	0	0	0	0	20.9768	2.89037	2.07944	0.4286	0.1916	0.496974	0.044254	0.0629452	0.0378369	0.824029	29
145	2009	6	0	0	0	0	20.9433	2.94444	2.07944	0.4286	0.1916	0.451204	0.03913	0.0674582	0.031725	0.92974	29
145	2010	6	0	0	0	0	21.7454	2.99573	2.07944	0.4286	0.2818	0.710941	0.02137	0.0756974	0.034321	1.01738	29
145	2011	6	0	0	0	0	22.0155	3.04452	2.07944	0.4286	0.2818	0.766654	0.016878	0.084012	0.0370191	0.884067	29
145	2012	6	0	0	0	0	22.4789	3.09104	2.07944	0.4286	0.3929	0.67882	0.011632	0.0908341	0.0396919	0.953281	29
145	2013	6	0	0	0	1	22.6268	3.13549	2.07944	0.4286	0.3468	0.746669	0.009401	0.1012	0.0441705	1.01915	29
145	2014	6	0	0	0	1	22.7336	3.17805	2.07944	0.4286	0.3929	0.765431	0.008163	0.104678	0.0464798	1.04439	29
145	2015	6	0	0	0	1	22.9362	3.21888	2.07944	0.4286	0.3971	0.74073	-0.038101	0.109725	0.0472931	0.857416	29
145	2016	6	0	0	0	1	24.5816	3.2581	2.07944	0.4286	0.1531	0.361606	0.015667	0.100224	0.0492978	0.79686	29
145	2017	6	0	0	0	1	24.7453	3.29584	2.07944	0.4286	0.1531	0.43963	0.026411	0.0882308	0.0500774	1.01866	29
145	2018	6	0	0	0	1	24.7392	3.3322	2.07944	0.4286	0.1531	0.426423	0.013683	0.080559	0.0492643	0	29
145	2019	6	0	0	0	1	24.6832	3.3673	2.07944	0.4286	0.1531	0.418681	-0.024746	0.0753726	0.04999	0	29
146	2007	3	0	0	0	0	20.7091	2.83321	2.30259	0.3333	0.4053	0.573606	0.027891	0.0927952	0.015925	0.662691	28
146	2008	3	0	0	0	0	20.9533	2.89037	2.30259	0.3333	0.4053	0.654727	0.018944	0.0979023	0.0323823	0.685695	28
146	2009	3	0	0	0	0	21.1063	2.94444	2.30259	0.3333	0.4053	0.541367	0.132645	0.0985037	0.0422705	0.79954	28
146	2010	3	0	0	0	0	21.0758	2.99573	2.30259	0.3333	0.4053	0.532023	-0.00902	0.118046	0.0550606	0.859835	28
146	2011	3	0	0	0	0	20.7117	3.04452	2.30259	0.3333	0.4053	0.563589	-0.213743	0.146473	0.0725373	0.745923	28
146	2012	3	0	0	0	0	20.7713	3.09104	2.30259	0.3333	0.4054	0.446647	0.055027	0.146911	0.0635894	0.798095	28
146	2013	3	0	0	0	1	20.6923	3.13549	2.30259	0.3333	0.4054	0.383621	0.037821	0.129974	0.0569407	0.849024	28
146	2014	3	0	0	0	1	20.6754	3.17805	2.30259	0.3333	0.4054	0.331116	0.046775	0.131431	0.0508803	0.896226	28
146	2015	3	0	0	0	1	20.7823	3.21888	2.19722	0.375	0.4055	0.26697	0.136285	0.134336	0.0469781	0.958071	28
146	2016	3	0	0	0	1	21.0104	3.2581	2.30259	0.3333	0.4055	0.262776	0.167695	0.123615	0.0440508	0.956873	28
146	2017	3	0	0	0	1	21.175	3.29584	2.30259	0.3333	0.4055	0.334427	0.051638	0.112247	0.00774447	0.869147	28
146	2018	3	0	0	0	1	21.1077	3.3322	2.30259	0.3333	0.4055	0.265447	0.03079	0.104941	0.0105388	0	28
147	2007	3	0	0	0	0	20.2702	2.83321	2.30259	0.3333	0.2034	0.443146	-0.047423	0.110413	0.0868008	0.447638	20
147	2008	3	0	0	0	0	20.4148	2.89037	2.30259	0.3333	0.1961	0.442172	0.064321	0.0679064	0.0857836	0.479383	20
147	2009	3	0	0	0	0	20.5549	2.94444	2.30259	0.3333	0.198	0.473074	0.08482	0.0776079	0.0908377	0.559289	20
147	2010	3	0	0	0	0	20.7986	2.99573	2.30259	0.3333	0.1966	0.543872	0.03485	0.0816049	0.0811891	0.571295	20
147	2011	3	0	0	0	0	21.4262	3.04452	2.30259	0.3333	0.2168	0.340401	0.054033	0.0830233	0.038847	0.538266	20
147	2012	3	0	0	0	0	21.739	3.09104	2.30259	0.3333	0.2168	0.460584	0.028655	0.0893658	0.0386928	0.623365	20
147	2013	3	0	0	0	1	21.968	3.13549	2.30259	0.3333	0.2168	0.542144	0.029313	0.0958755	0.0396182	0.717786	20
147	2014	3	0	0	0	1	22.0244	3.17805	2.30259	0.3333	0.2248	0.529454	0.046446	0.0917076	0.0211462	0.752522	20
147	2015	3	0	0	0	1	22.3089	3.21888	2.30259	0.3333	0.2961	0.480438	0.040493	0.0959617	0.0175469	0.870978	20
147	2016	3	0	0	0	1	22.9858	3.2581	2.30259	0.3333	0.3408	0.413974	0.016585	0.0918419	0.00199035	1.01118	20
147	2017	3	0	0	0	1	23.0791	3.29584	2.30259	0.3333	0.2787	0.518631	0.007699	0.0901528	0.00145278	1.01792	20
147	2018	3	0	0	0	1	23.0589	3.3322	2.30259	0.3333	0.2499	0.533162	0.009898	0.112465	0.0117486	0	20
147	2019	3	0	0	0	1	23.1007	3.3673	2.30259	0.3333	0.1691	0.57032	-0.018062	0.110856	0.0281161	0	20
148	2007	19	0	0	0	0	19.4779	2.83321	2.07944	0.4286	0.2233	0.550407	0.08619	0.110413	0.0868008	0.447638	20
148	2008	19	0	0	0	0	19.4058	2.89037	1.94591	0.3333	0.2235	0.408179	0.108592	0.0679064	0.0857836	0.479383	20
148	2009	19	0	0	0	0	19.303	2.94444	2.07944	0.4286	0.2235	0.285396	0.058728	0.0776079	0.0908377	0.559289	20
149	2007	3	0	0	0	0	22.2255	2.70805	2.30259	0.3333	0.5352	0.396516	0.171831	0.0477603	0.00205026	0.385826	6
149	2008	3	0	0	0	0	22.3511	2.77259	2.48491	0.3636	0.5352	0.3142	0.216975	0.0483964	0.0021437	0.439904	6
149	2009	3	0	0	0	0	22.5121	2.83321	2.48491	0.4545	0.2152	0.287201	0.216975	0.0546572	0.00232539	0.597629	6
149	2010	3	0	0	0	0	22.806	2.89037	2.48491	0.4545	0.2152	0.306981	0.216975	0.0665773	0.00298787	0.64411	6
149	2011	3	0	0	0	0	23.2472	2.94444	2.48491	0.4545	0.2152	0.420958	0.216975	0.0726017	0.00300088	0.565315	6
149	2012	3	0	0	0	0	23.4688	2.99573	2.48491	0.3636	0.2146	0.372576	0.216975	0.0803418	0.00350051	0.647369	6
149	2013	3	0	0	0	0	23.3432	3.04452	2.48491	0.3636	0.2139	0.225484	0.216975	0.0961011	0.00324872	0.747979	6
149	2014	3	0	0	0	0	23.3013	3.09104	2.3979	0.4	0.2572	0.256437	0.074108	0.092021	0.00350186	0.93432	6
149	2015	3	0	0	0	0	23.3021	3.13549	2.3979	0.4	0.2661	0.213882	0.117642	0.0947719	0.00364117	1.06303	6
149	2016	3	0	0	0	0	23.3388	3.17805	2.48491	0.3636	0.2811	0.186441	0.142584	0.0935706	0.00387385	1.1508	6
151	2007	3	0	0	0	0	21.5607	2.70805	2.30259	0.3333	0.3143	0.354609	0.073419	0.0840219	0.0682709	0.639959	15
151	2008	3	0	0	0	0	21.364	2.77259	2.30259	0.3333	0.3143	0.391279	-0.044995	0.0840915	0.064844	0.657591	15
151	2009	3	0	0	0	0	21.8017	2.83321	2.30259	0.3333	0.3002	0.384901	0.079119	0.0856725	0.0717239	0.676514	15
151	2015	3	0	0	0	1	21.8965	3.13549	2.30259	0.3333	0.3043	0.374924	0.022424	0.0884253	0.0228413	0.64458	15
151	2016	3	0	0	0	1	22.0383	3.17805	2.30259	0.3333	0.3043	0.371122	0.017106	0.0831835	0.0303114	0.624379	15
151	2017	3	0	0	0	1	22.0388	3.21888	2.30259	0.3333	0.3043	0.391518	0.012626	0.0783888	0.0234376	0.588705	15
151	2018	3	0.693147	0	0.693147	1	21.9891	3.2581	2.30259	0.3333	0.3043	0.417794	0.017641	0.0794764	0.0240473	0	15
151	2019	3	0	0	0	1	21.9728	3.29584	2.19722	0.375	0.3043	0.389327	0.007161	0.0797245	0.0248566	0	15
152	2007	3	0	0	0	0	21.1716	2.83321	2.30259	0.3333	0.1216	0.327392	0.017195	0.110413	0.0868008	0.447638	20
152	2011	3	0	0	0	0	21.663	3.04452	2.30259	0.3333	0.1216	0.453556	0.077442	0.0830233	0.038847	0.538266	20
152	2012	2	0	0	0	0	21.7605	3.09104	2.30259	0.3333	0.1216	0.218432	0.037175	0.0893658	0.0386928	0.623365	20
152	2013	2	0	0	0	1	21.9275	3.13549	2.30259	0.3333	0.1216	0.305101	0.048213	0.0958755	0.0396182	0.717786	20
152	2014	2	0	0	0	1	22.2198	3.17805	2.07944	0.4286	0.1099	0.354891	0.021594	0.0917076	0.0211462	0.752522	20
152	2015	2	0	0	0	1	22.3093	3.21888	2.07944	0.4286	0.1099	0.410649	0.007192	0.0959617	0.0175469	0.870978	20
153	2007	19	0	0	0	0	22.8367	2.77259	2.19722	0.375	0.5782	0.54206	0.105181	0.110413	0.0868008	0.447638	20
153	2008	19	0	0	0	0	22.5641	2.83321	2.19722	0.375	0.5731	0.378013	0.000405	0.0679064	0.0857836	0.479383	20
153	2009	19	0	0	0	0	22.7985	2.89037	2.19722	0.375	0.4528	0.433772	-0.064286	0.0776079	0.0908377	0.559289	20
153	2010	3	0	0	0	0	23.2678	2.94444	2.19722	0.375	0.288	0.37421	0.040001	0.0816049	0.0811891	0.571295	20
153	2011	3	0	0	0	0	23.2959	2.99573	2.19722	0.375	0.288	0.355492	0.042023	0.0830233	0.038847	0.538266	20
153	2012	3	0	0	0	0	23.2641	3.04452	2.19722	0.375	0.288	0.300822	0.032325	0.0893658	0.0386928	0.623365	20
153	2013	3	0	0	0	1	23.3496	3.09104	2.19722	0.375	0.288	0.316922	0.04061	0.0958755	0.0396182	0.717786	20
153	2014	3	0	0	0	1	23.5026	3.13549	2.19722	0.375	0.288	0.39661	0.016679	0.0917076	0.0211462	0.752522	20
153	2015	3	0	0	0	1	23.5796	3.17805	2.19722	0.375	0.288	0.44184	0.005863	0.0959617	0.0175469	0.870978	20
153	2016	3	0	0	0	1	23.6246	3.21888	2.30259	0.3333	0.288	0.470243	0.000713	0.0918419	0.00199035	1.01118	20
153	2017	3	0	0	0	1	23.4828	3.2581	2.30259	0.3333	0.288	0.476495	-0.089613	0.0901528	0.00145278	1.01792	20
153	2018	3	0	0	0	1	23.162	3.29584	2.30259	0.3333	0.288	0.495849	-0.198401	0.112465	0.0117486	0	20
153	2019	3	0	0	0	1	23.0962	3.3322	2.30259	0.3333	0.288	0.466688	0.009098	0.110856	0.0281161	0	20
154	2007	3	0	0	0	0	20.7228	2.83321	2.19722	0.375	0.1982	0.591028	-0.048889	0.056392	0.0495304	0.293088	12
154	2011	19	0	0	0	0	20.631	3.04452	2.07944	0.4286	0.1982	0.8604	-0.214733	0.0650992	0.0301752	0.405293	12
154	2012	3	0	0	0	0	20.6398	3.09104	2.07944	0.4286	0.1982	0.801702	0.051221	0.0718116	0.0323812	0.452251	12
154	2013	3	0	0	0	1	21.1131	3.13549	2.07944	0.4286	0.4155	0.310645	0.024348	0.0790093	0.0323036	0.500377	12
154	2014	3	0	0	0	1	21.0991	3.17805	2.07944	0.4286	0.4155	0.294006	0.006871	0.0850801	0.0286945	0.533738	12
154	2015	3	0	0	0	1	21.3952	3.21888	2.07944	0.4286	0.4155	0.384404	0.09055	0.088843	0.0274813	0.583866	12
154	2016	3	0	0	0	1	21.1785	3.2581	2.07944	0.4286	0.4155	0.170435	0.06495	0.0844121	0.0137854	0.627495	12
154	2017	3	0	0	0	1	20.9136	3.29584	2.07944	0.4286	0.4155	0.15271	-0.234639	0.0826588	0.0132954	0.659727	12
154	2018	3	0	0	0	1	21.2334	3.3322	2.07944	0.4286	0.4155	0.311863	0.064595	0.0841426	0	0	12
156	2007	3	0	0	0	0	22.3572	2.83321	2.48491	0.3636	0.2011	0.487517	0.05192	0.0779007	0.0502843	0.4339	15
156	2008	3	0	0	0	0	22.2489	2.89037	2.30259	0.3333	0.2011	0.406925	0.044979	0.0826858	0.050154	0.424712	15
156	2009	3	0	0	0	0	22.3399	2.94444	2.30259	0.3333	0.1763	0.385955	0.09208	0.0833208	0.0449175	0.478305	15
156	2010	3	0	0	0	0	22.6345	2.99573	2.30259	0.3333	0.1763	0.357282	0.204294	0.088359	0.0398745	0.515363	15
156	2011	3	0	0	0	0	22.7938	3.04452	2.30259	0.3333	0.1763	0.326492	0.15834	0.0893876	0.0356585	0.460627	15
156	2012	3	0	0	0	0	23.1262	3.09104	2.48491	0.3636	0.2	0.189489	0.084501	0.0869473	0.0370853	0.473182	15
156	2013	3	0	0	0	0	23.2939	3.13549	2.48491	0.3636	0.2	0.235316	0.088288	0.0880915	0.028961	0.492371	15
156	2014	3	0	0	0	0	23.3966	3.17805	2.48491	0.3636	0.2	0.222622	0.109678	0.0935989	0.0247774	0.561925	15
156	2015	3	0	0	0	0	23.4772	3.21888	2.48491	0.3636	0.2022	0.222287	0.098876	0.0974377	0.0263144	0.573891	15
156	2016	3	2.63906	2.07944	1.94591	0	23.5719	3.2581	2.48491	0.3636	0.2022	0.223899	0.099978	0.0950052	0.0259382	0.520487	15
156	2017	3	1.94591	1.38629	1.38629	0	23.7305	3.29584	2.48491	0.3636	0.2022	0.241196	0.130849	0.088472	0.0244059	0.472427	15
156	2018	3	0.693147	0.693147	0	0	23.7626	3.3322	2.48491	0.3636	0.2022	0.212524	0.118049	0.0884967	0.0225875	0	15
156	2019	3	2.07944	1.60944	1.38629	0	23.8996	3.3673	2.48491	0.3636	0.2022	0.270206	0.096114	0.0874369	0.0213798	0	15
157	2007	7	0	0	0	0	20.2713	3.04452	2.30259	0.3333	0.2849	0.644685	0.00245	0.0771526	0.0203258	0.548936	13
157	2008	7	0	0	0	0	20.272	3.09104	2.19722	0.375	0.2849	0.617687	0.028784	0.0457014	0.0198351	0.638157	13
157	2009	7	0	0	0	0	20.3458	3.13549	2.19722	0.375	0.4079	0.579673	0.065226	0.0536433	0.0109406	1.00245	13
157	2010	7	0	0	0	0	20.5212	3.17805	2.19722	0.375	0.4079	0.589494	0.048749	0.0685321	0.0173236	1.20655	13
157	2011	7	0	0	0	0	20.6571	3.21888	2.30259	0.3333	0.4079	0.599658	0.04201	0.0743766	0.0126512	1.12666	13
157	2012	7	0	0	0	0	21.1266	3.2581	2.19722	0.375	0.4079	0.721864	0.027739	0.0652781	0.00580362	1.12334	13
157	2013	7	0	0	0	0	22.8713	3.29584	2.19722	0.375	0.6201	0.549908	0.068799	0.057294	0.00810952	0.884398	13
157	2014	7	0	0	0	0	22.8746	3.3322	2.30259	0.3333	0.6201	0.585073	0.07076	0.0551579	0.0121776	0.917829	13
157	2015	7	0	0	0	0	23.2374	3.3673	2.30259	0.3333	0.5409	0.437003	0.033033	0.0533821	0.014606	1.03187	13
157	2016	7	0	0	0	0	23.23	3.4012	2.30259	0.3333	0.2469	0.397495	0.039156	0.0497388	0.0146029	1.00442	13
159	2007	3	0	0	0	0	20.7946	2.77259	2.63906	0.3846	0.2427	0.518138	-0.29694	0.110413	0.0868008	0.447638	20
159	2008	3	0	0	0	0	20.5572	2.83321	2.63906	0.3846	0.2428	0.629292	-0.083315	0.0679064	0.0857836	0.479383	20
159	2013	3	0	0	0	1	19.9527	3.09104	2.07944	0.4286	0.2406	0.394393	0.020878	0.0958755	0.0396182	0.717786	20
159	2014	3	0	0	0	1	19.9947	3.13549	2.07944	0.4286	0.2406	0.406092	0.012553	0.0917076	0.0211462	0.752522	20
159	2015	3	0	0	0	1	19.9965	3.17805	2.07944	0.4286	0.0933	0.384956	0.010048	0.0959617	0.0175469	0.870978	20
159	2016	3	0	0	0	1	19.8115	3.21888	2.30259	0.3333	0.0933	0.48267	-0.247837	0.0918419	0.00199035	1.01118	20
159	2018	3	0	0	0	1	20.0403	3.29584	2.30259	0.3333	0.0933	0.956215	0.027911	0.112465	0.0117486	0	20
160	2007	6	0	0	0	0	20.3385	3.3673	2.30259	0.4444	0.2272	0.601497	-0.076272	0.08615	0.0239584	0.720391	6
160	2008	6	0	0	0	0	20.0493	3.4012	2.30259	0.4444	0.2296	0.76967	-0.237963	0.090924	0.0402884	0.767468	6
160	2009	6	0	0	0	0	20.0615	3.43399	1.79176	0.4	0.2068	0.769446	0.012506	0.0860309	0.0434838	0.894126	6
160	2010	9	0	0	0	0	20.0866	3.46574	1.79176	0.4	0.2068	0.652037	0.113438	0.0949214	0.061229	0.766549	6
160	2011	9	0	0	0	0	20.0671	3.49651	1.79176	0.4	0.2068	0.602868	0.043544	0.0979333	0.0659958	0.71131	6
160	2012	3	0	0	0	0	20.058	3.49651	1.79176	0.4	0.2068	0.582026	0.016658	0.0959456	0.0738794	0.723694	6
160	2013	3	0	0	0	0	20.0088	3.49651	1.79176	0.4	0.2068	0.536989	0.034589	0.206532	0.0861926	0.713707	6
160	2014	3	0	0	0	0	20.1026	3.49651	1.79176	0.4	0.2068	0.56173	0.016599	0.10194	0.0609749	0.658312	6
160	2015	3	0	0	0	0	20.0892	3.49651	1.79176	0.4	0.2068	0.517645	0.033478	0.107177	0.0487355	0.643169	6
160	2016	3	0	0	0	0	20.1282	3.49651	1.79176	0.4	0.2068	0.527149	0.006879	0.0965808	0.0345365	0.686306	6
161	2011	3	0	0	0	0	21.048	3.04452	2.30259	0.3333	0.2995	0.372377	0.216975	0.0436505	0.0253871	0.701252	31
161	2012	3	0	0	0	0	21.3902	3.09104	2.30259	0.3333	0.2995	0.461605	0.092251	0.0475956	0.0152796	0.83878	31
161	2013	3	0	0	0	0	21.5186	3.13549	2.19722	0.3	0.2995	0.459761	0.066722	0.0521754	0.0160672	0.901587	31
161	2014	3	0	0	0	0	21.774	3.17805	2.19722	0.375	0.2995	0.508606	0.050694	0.0571988	0.00259219	0.518012	31
161	2015	3	0	0	0	0	23.673	3.21888	2.19722	0.375	0.3704	0.580846	0.01607	0.0574388	0.00296132	0.406958	31
161	2016	3	0	0	0	0	24.2568	3.2581	2.30259	0.3333	0.3704	0.730106	0.03287	0.055912	0.00127906	0.303741	31
161	2017	3	0	0	0	0	24.3089	3.29584	2.30259	0.3333	0.3704	0.725332	0.030763	0.0627195	0.00135606	0.34828	31
161	2018	3	0	0	0	0	24.1591	3.3322	2.30259	0.3333	0.3704	0.78634	-0.09893	0.0652287	0.00149854	0	31
162	2007	3	0	0	0	0	21.9822	2.63906	2.19722	0.375	0.3336	0.658619	0.024653	0.109433	0.00817336	0.721437	26
162	2008	3	0	0	0	0	22.114	2.70805	2.19722	0.375	0.3336	0.69736	0.012152	0.10972	0.00806977	0.741717	26
162	2009	3	0	0	0	0	22.1901	2.77259	2.3979	0.4	0.3336	0.642196	0.083912	0.108405	0.00808075	0.80539	26
162	2010	3	0	0	0	0	22.4242	2.83321	2.3979	0.4	0.3336	0.706288	0.022806	0.121502	0.00840509	0.908437	26
162	2011	3	0	0	0	0	22.6781	2.89037	2.3979	0.4	0.3384	0.695743	0.013589	0.135274	0.0141076	1.15727	26
162	2012	3	0	0	0	0	22.6306	2.94444	2.3979	0.4	0.3384	0.66665	0.019072	0.141023	0.0194062	1.10937	26
162	2013	3	0	0	0	1	22.7477	2.99573	2.3979	0.4	0.3384	0.685134	0.023027	0.206532	0.0211468	1.20655	26
162	2014	3	0	0	0	1	22.9985	3.04452	2.3979	0.4	0.252	0.612106	0.017161	0.132783	0.021352	0.935446	26
162	2015	3	0	0	0	1	23.137	3.09104	2.3979	0.4	0.2533	0.688149	-0.023131	0.129411	0.022454	0.970008	26
162	2016	3	0	0	0	1	23.0678	3.13549	2.3979	0.4	0.2533	0.656792	0.001416	0.116008	0.0248255	1.07063	26
163	2007	3	0	0	0	0	20.1229	2.77259	1.94591	0.3333	0.1799	0.439983	0.037401	0.0378539	0.0216259	0.277632	22
163	2008	3	0	0	0	0	20.1894	2.83321	2.07944	0.4286	0.1801	0.455904	0.03475	0.0379355	0.0239813	0.305762	22
163	2009	3	0	0	0	0	20.0623	2.89037	2.07944	0.4286	0.1801	0.552185	-0.170756	0.0399076	0.0216746	0.409681	22
163	2010	3	0	0	0	0	20.1589	2.94444	2.07944	0.4286	0.1801	0.50964	0.082909	0.0534329	0.0200295	0.451406	22
163	2011	3	0	0	0	0	20.2165	2.99573	2.07944	0.4286	0.1802	0.4003	0.119734	0.0599986	0.0200592	0.462891	22
163	2012	3	0	0	0	0	20.3723	3.04452	2.07944	0.4286	0.1802	0.320214	0.195459	0.0692174	0.02159	0.455521	22
163	2013	3	0	0	0	0	20.1301	3.09104	2.07944	0.4286	0.1839	0.512252	-0.297615	0.0724609	0.0245918	0.66252	22
163	2016	3	0	0	0	0	20.2623	3.21888	2.07944	0.4286	0.1861	0.581474	0.079451	0.0717381	0.0281076	0.799919	22
163	2017	3	0	0	0	0	20.5883	3.2581	2.07944	0.4286	0.29	0.332371	0.011337	0.055591	0.0307442	0.895374	22
163	2018	3	0	0	0	0	20.5207	3.29584	2.07944	0.4286	0.2941	0.290081	-0.046755	0.0529702	0.0327583	0	22
163	2019	3	0	0	0	0	20.5569	3.3322	2.07944	0.4286	0.2941	0.265232	0.050124	0.0504652	0.0327996	0	22
164	2007	3	0	0	0	0	21.2817	3.09104	2.77259	0.3	0.5473	0.76317	0.012938	0.0927952	0.015925	0.662691	28
164	2008	3	0	0	0	0	21.4044	3.13549	2.77259	0.3	0.5473	0.787047	0.010773	0.0979023	0.0323823	0.685695	28
164	2009	3	0	0	0	0	21.4752	3.17805	2.77259	0.3	0.5473	0.791552	0.010015	0.0985037	0.0422705	0.79954	28
164	2010	3	0	0	0	0	21.5541	3.21888	2.77259	0.3	0.4984	0.768555	0.008116	0.118046	0.0550606	0.859835	28
164	2011	6	0	0	0	0	21.7157	3.2581	2.77259	0.3333	0.4984	0.809792	0.001177	0.146473	0.0725373	0.745923	28
164	2012	6	0	0	0	0	21.7964	3.29584	2.77259	0.3333	0.4984	0.817919	0.006509	0.146911	0.0635894	0.798095	28
164	2013	6	0	0	0	1	21.8774	3.3322	2.77259	0.3333	0.4984	0.823249	0.006382	0.129974	0.0569407	0.849024	28
164	2014	6	0	0	0	1	21.9245	3.3673	2.70805	0.3	0.2532	0.856287	-0.001281	0.131431	0.0508803	0.896226	28
164	2016	4	0	0	0	1	24.1167	3.43399	2.30259	0.3333	0.3127	0.612976	0.022796	0.123615	0.0440508	0.956873	28
164	2017	4	0	0	0	1	24.1748	3.46574	2.30259	0.3333	0.3127	0.611733	0.025695	0.112247	0.00774447	0.869147	28
164	2018	4	0	0	0	1	24.2561	3.49651	2.30259	0.3333	0.3127	0.623772	0.024997	0.104941	0.0105388	0	28
165	2011	1	0	0	0	0	21.3235	2.99573	1.79176	0.4	0.4529	0.32262	0.004671	0.0856539	0.0239327	0.728053	24
165	2012	1	0	0	0	0	21.325	3.04452	1.79176	0.4	0.3588	0.303001	0.009081	0.0907199	0.0222549	0.768186	24
165	2013	1	0	0	0	0	21.3259	3.09104	1.79176	0.4	0.3346	0.262255	0.026701	0.0970332	0.0214012	0.819542	24
165	2017	1	0	0	0	0	22.1923	3.2581	1.79176	0.4	0.2772	0.194945	-0.001582	0.0895013	0.0196129	0.821872	24
165	2018	1	0	0	0	0	22.1828	3.29584	1.79176	0.4	0.2822	0.213906	0.007299	0.0865974	0.00694823	0	24
165	2019	1	0	0	0	0	22.1704	3.3322	1.79176	0.4	0.254	0.158587	0.00425	0.0711302	0.00701438	0	24
166	2007	6	0	0	0	0	20.1673	3.09104	2.30259	0.3333	0.2314	0.63439	0.008182	0.08615	0.0239584	0.720391	6
166	2008	6	0	0	0	0	20.194	3.13549	2.30259	0.3333	0.2314	0.651313	0.005169	0.090924	0.0402884	0.767468	6
166	2009	6	0	0	0	0	20.1724	3.17805	2.30259	0.3333	0.2314	0.519646	0.123873	0.0860309	0.0434838	0.894126	6
166	2010	6	0	0	0	0	20.3356	3.21888	2.30259	0.3333	0.2314	0.583379	0.00892	0.0949214	0.061229	0.766549	6
166	2011	6	0	0	0	0	20.2976	3.2581	2.30259	0.3333	0.2314	0.488884	0.078525	0.0979333	0.0659958	0.71131	6
166	2012	6	0	0	0	0	20.257	3.29584	2.30259	0.3333	0.2314	0.464663	0.025901	0.0959456	0.0738794	0.723694	6
166	2013	6	0	0	0	0	20.6245	3.3322	2.30259	0.3333	0.2314	0.263404	0.043158	0.206532	0.0861926	0.713707	6
166	2014	6	0	0	0	0	20.4602	3.3673	2.30259	0.3333	0.3868	0.13501	0.022336	0.10194	0.0609749	0.658312	6
166	2015	6	0	0	0	0	20.4878	3.4012	2.30259	0.3333	0.3908	0.177676	0.017836	0.107177	0.0487355	0.643169	6
166	2016	6	0	0	0	0	21.1812	3.43399	2.19722	0.375	0.4094	0.300704	-0.03269	0.0965808	0.0345365	0.686306	6
167	2007	2	0	0	0	0	21.1429	2.99573	2.07944	0.4286	0.2378	0.17862	0.012078	0.101625	0.0694708	0.449164	7
167	2008	2	0	0	0	0	21.099	3.04452	2.07944	0.4286	0.1252	0.118653	0.023077	0.0992748	0.0763179	0.500196	7
167	2009	2	0	0	0	0	21.9696	3.09104	2.07944	0.4286	0.1381	0.068592	0.001271	0.107898	0.0828791	0.657153	7
167	2010	6	0	0	0	0	22.1988	3.13549	2.07944	0.4286	0.1381	0.259145	0.000235	0.114387	0.0812745	0.696873	7
167	2011	6	0	0	0	0	22.2106	3.17805	2.07944	0.4286	0.1381	0.274073	-0.005006	0.126956	0.079737	0.652931	7
167	2012	6	0	0	0	0	22.1487	3.21888	2.07944	0.4286	0.1381	0.244319	-0.011547	0.134484	0.0803186	0.637285	7
167	2013	6	0	0	0	1	22.1641	3.2581	2.07944	0.4286	0.1307	0.309347	-0.054497	0.141821	0.0803574	0.688345	7
167	2014	6	0	0	0	1	22.1722	3.29584	2.07944	0.4286	0.1208	0.365206	0.00231	0.149729	0.0827254	0.728256	7
168	2008	3	0	0	0	0	20.6475	2.63906	2.30259	0.4444	0.3778	0.474603	0.024533	0.0696558	0.00529377	0.711301	8
168	2009	3	0	0	0	0	20.5821	2.70805	2.07944	0.4286	0.3778	0.574357	-0.139116	0.0683875	0.00329115	0.763848	8
168	2010	3	0	0	0	0	20.4252	2.77259	2.30259	0.3333	0.3778	0.722021	-0.210628	0.0807919	0.00395476	0.818414	8
168	2012	3	0	0	0	0	20.5518	2.89037	2.3979	0.4	0.2	0.734147	0.009629	0.0982958	0.00418443	0.785189	8
168	2014	3	0	0	0	1	20.7683	2.99573	2.48491	0.3636	0.2997	0.720412	0.019681	0.110613	0.0033104	0.98797	8
168	2015	3	0	0	0	1	20.9132	3.04452	2.48491	0.3636	0.5343	0.382771	-0.113502	0.114655	0.00784083	1.02287	8
168	2016	3	0	0	0	1	20.9061	3.09104	2.48491	0.3636	0.5443	0.448156	-0.070327	0.107063	0.00153829	1.05593	8
169	2007	3	0	0	0	0	21.0485	2.56495	2.19722	0.375	0.6115	0.3869	0.024431	0.0373394	0.0124514	0.422086	9
169	2008	3	0	0	0	0	21.1417	2.63906	2.30259	0.3333	0.6115	0.418873	0.022688	0.0373394	0.0148203	0.448057	9
169	2009	3	0	0	0	0	21.0176	2.70805	2.30259	0.3333	0.6115	0.398019	0.104344	0.0400975	0.0188829	0.5674	9
169	2011	3	0	0	0	0	22.1683	2.83321	2.30259	0.3333	0.5389	0.349073	0.133525	0.0543271	0.0298621	0.528969	9
169	2012	3	1.38629	0	1.38629	0	22.3925	2.89037	2.30259	0.3333	0.5389	0.364091	0.136694	0.0666356	0.03547	0.601252	9
169	2013	3	0.693147	0	0.693147	0	22.484	2.94444	2.19722	0.375	0.5389	0.356576	0.10693	0.081383	0.042281	0.684489	9
169	2014	3	0	0	0	0	22.5817	2.99573	2.30259	0.3333	0.5388	0.348088	0.093091	0.0822701	0.0472833	0.736619	9
169	2015	3	0.693147	0	0.693147	0	22.695	3.04452	2.30259	0.3333	0.5389	0.327075	0.099619	0.0876164	0.0487574	0.814017	9
169	2016	3	1.94591	1.09861	1.60944	0	22.8907	3.09104	2.30259	0.3333	0.5389	0.319987	0.097333	0.0831889	0.0483656	0.836339	9
169	2017	3	1.94591	0.693147	1.79176	0	23.041	3.13549	2.30259	0.3333	0.5389	0.326182	0.116739	0.0822329	0.0475259	0.928182	9
169	2018	3	1.94591	0	1.94591	0	23.2498	3.17805	2.30259	0.3333	0.5389	0.35813	0.139163	0.0876927	0.0493862	0	9
170	2008	3	0	0	0	0	22.1352	2.83321	2.30259	0.3333	0.5244	0.616339	0.087217	0.0753893	0.0908377	0.779349	27
170	2009	3	0	0	0	0	22.5281	2.89037	2.30259	0.3333	0.5167	0.662181	0.078317	0.0750161	0.0887259	0.824631	27
170	2010	3	0	0	0	0	22.447	2.94444	2.30259	0.3333	0.3247	0.630044	0.010217	0.0927454	0.0705043	0.824936	27
170	2011	3	0	0	0	0	22.4935	2.99573	2.30259	0.3333	0.3247	0.702104	-0.06526	0.104827	0.0651101	0.773718	27
170	2012	3	0	0	0	0	22.5139	3.04452	2.19722	0.375	0.225	0.706934	0.000906	0.108297	0.0615372	0.851999	27
170	2013	3	0	0	0	1	22.7454	3.09104	2.30259	0.3333	0.225	0.788334	-0.021868	0.111894	0.0568221	0.891786	27
170	2014	3	0	0	0	1	22.8719	3.13549	2.30259	0.3333	0.2301	0.677917	0.009777	0.110654	0.0224241	0.924684	27
170	2015	3	0	0	0	1	22.8857	3.17805	2.30259	0.4444	0.2146	0.723788	-0.045113	0.083363	0.0102143	0.732374	27
170	2016	3	0.693147	0.693147	0	1	23.0046	3.21888	2.30259	0.4444	0.215	0.751378	0.002691	0.111954	0.0102992	0.294174	27
170	2017	3	0	0	0	1	23.0835	3.2581	2.30259	0.4444	0.2105	0.759463	0.00869	0.113444	0.0122536	0.256543	27
170	2018	3	0.693147	0.693147	0	1	23.1845	3.29584	2.30259	0.4444	0.2602	0.693411	0.017184	0.114526	0.0159187	0	27
170	2019	3	0	0	0	1	23.2522	3.3322	2.30259	0.4444	0.2441	0.687569	0.013592	0.112868	0.0178566	0	27
171	2007	3	0	0	0	0	21.2978	2.56495	2.30259	0.3333	0.2708	0.564127	0.05342	0.08615	0.0239584	0.720391	6
171	2008	3	0	0	0	0	21.4451	2.63906	2.30259	0.3333	0.2708	0.630833	-0.006373	0.090924	0.0402884	0.767468	6
171	2009	3	0	0	0	0	21.453	2.70805	2.30259	0.3333	0.2708	0.691609	-0.057858	0.0860309	0.0434838	0.894126	6
171	2010	14	0	0	0	0	21.6741	2.77259	2.30259	0.3333	0.5227	0.365283	0.091175	0.0949214	0.061229	0.766549	6
171	2011	14	0	0	0	0	22.682	2.83321	2.30259	0.3333	0.4187	0.474344	0.082902	0.0979333	0.0659958	0.71131	6
171	2012	4	0	0	0	0	22.845	2.89037	2.30259	0.3333	0.4187	0.478082	0.087021	0.0959456	0.0738794	0.723694	6
171	2013	4	0	0	0	0	23.0654	2.94444	2.19722	0.375	0.4205	0.346266	0.072126	0.206532	0.0861926	0.713707	6
171	2014	4	0.693147	0.693147	0	0	23.2207	2.99573	2.30259	0.3333	0.4205	0.383473	0.062666	0.10194	0.0609749	0.658312	6
172	2007	3	0	0	0	0	22.0266	2.56495	2.30259	0.4444	0.2342	0.69123	0.024506	0.077328	0.0703698	0.431891	10
172	2008	3	0	0	0	0	22.0988	2.63906	2.30259	0.4444	0.2031	0.703063	-0.082663	0.0771916	0.041704	0.455124	10
172	2009	3	0	0	0	0	22.1855	2.70805	2.30259	0.4444	0.2031	0.665519	0.061929	0.0776718	0.0268812	0.506583	10
172	2010	3	0	0	0	0	22.2728	2.77259	2.30259	0.4444	0.2031	0.68597	0.007739	0.0798797	0.03512	0.533423	10
172	2011	3	0	0	0	0	22.3157	2.83321	2.30259	0.4444	0.2031	0.691834	0.007339	0.0855765	0.0384462	0.529436	10
172	2012	3	0	0	0	0	22.2948	2.89037	2.30259	0.4444	0.2031	0.680971	0.004362	0.0917792	0.0440994	0.568865	10
172	2013	3	0	0	0	1	22.3047	2.94444	2.30259	0.3333	0.2031	0.679285	0.005689	0.0985351	0.04828	0.627965	10
172	2014	3	0	0	0	1	22.3429	2.99573	2.30259	0.3333	0.2271	0.504491	0.011515	0.102995	0.0489721	0.663365	10
172	2015	3	0	0	0	1	22.499	3.04452	2.19722	0.375	0.2338	0.560562	0.010026	0.108206	0.0503591	0.704905	10
172	2016	3	0	0	0	1	22.704	3.09104	2.30259	0.3333	0.2338	0.627498	0.01075	0.109879	0.0489638	0.744629	10
172	2017	3	0	0	0	1	22.8491	3.13549	2.30259	0.3333	0.2387	0.665051	0.012167	0.104973	0.0491151	0.705462	10
172	2018	3	0	0	0	1	22.9166	3.17805	2.19722	0.375	0.2574	0.570377	0.003221	0.102646	0.0507	0	10
173	2007	4	0	0	0	0	23.0441	2.70805	2.30259	0.3333	0.5497	0.586268	0.061823	0.0406113	0.00970094	0.588856	17
173	2009	4	0	0	0	0	23.0333	2.83321	2.30259	0.3333	0.5501	0.596122	0.010581	0.0419692	0.0126763	0.811774	17
173	2010	4	0	0	0	0	23.2187	2.89037	2.30259	0.3333	0.5501	0.662253	0.003078	0.0481121	0.00502511	0.869738	17
173	2011	4	0	0	0	0	23.4706	2.94444	2.30259	0.3333	0.5501	0.739262	0.001043	0.0541871	0.00629689	0.741419	17
173	2012	4	0	0	0	0	23.557	2.99573	2.30259	0.3333	0.5501	0.751395	0.010017	0.060503	0.0131922	0.816259	17
173	2014	4	0	0	0	1	23.9527	3.09104	2.30259	0.3333	0.6721	0.566119	0.105283	0.0664326	0.0138353	0.944624	17
173	2015	4	0	0	0	1	23.9754	3.13549	2.30259	0.3333	0.6721	0.513648	0.101538	0.0689361	0.0146692	1.04582	17
173	2017	4	0	0	0	1	24.1626	3.21888	2.30259	0.3333	0.6563	0.583054	0.010021	0.0769798	0.0158038	1.02852	17
174	2007	4	0	0	0	0	22.8164	2.77259	2.48491	0.3636	0.0804	0.586935	0.013011	0.063688	0.0222751	0.461289	12
174	2008	4	0	0	0	0	22.8324	2.83321	2.30259	0.3333	0.172	0.617894	-0.015192	0.0666412	0.0233646	0.51988	12
174	2009	4	0	0	0	0	22.8568	2.89037	2.30259	0.3333	0.1685	0.626987	0.005037	0.0703399	0.02292	0.615976	12
174	2010	4	0	0	0	0	22.8521	2.94444	2.30259	0.3333	0.1685	0.619481	0.008102	0.0699942	0.0217613	0.634942	12
174	2011	4	0	0	0	0	22.8238	2.99573	2.30259	0.3333	0.1685	0.602083	0.010665	0.0660005	0.020388	0.545316	12
174	2014	4	0	0	0	1	22.8764	3.13549	2.30259	0.3333	0.1443	0.535824	0.03146	0.0736497	0.0119828	0.670632	12
174	2015	4	0	0	0	1	22.8642	3.17805	2.48491	0.3636	0.1443	0.506576	0.035444	0.0741113	0.00292605	0.610157	12
174	2016	4	0	0	0	1	22.9018	3.21888	2.48491	0.3636	0.1443	0.490746	0.052441	0.0697991	0.00290826	0.576246	12
175	2007	9	0	0	0	0	21.5073	2.70805	2.30259	0.3333	0.1852	0.699966	0.036441	0.0373394	0.0151497	0.318334	12
175	2008	9	0	0	0	0	21.6005	2.77259	2.30259	0.3333	0.1666	0.714885	0.012232	0.0373394	0.0145246	0.306424	12
175	2011	4	0	0	0	0	23.3437	2.94444	2.30259	0.3333	0.754	0.637014	0.050776	0.0421367	0.0136178	0.307377	12
175	2012	4	0	0	0	0	23.2877	2.99573	2.30259	0.3333	0.754	0.629277	0.072126	0.04519	0.0140742	0.317209	12
176	2008	3	0	0	0	0	19.148	2.77259	2.30259	0.3333	0.2332	0.526224	-0.021138	0.155533	0.036038	0.325786	4
176	2009	3	0	0	0	0	19.148	2.83321	1.94591	0.5	0.2332	0.575582	-0.021293	0.157106	0.0332121	0.376594	4
176	2010	3	0	0	0	0	19.148	2.89037	2.07944	0.4286	0.2332	0.5051	0.021013	0.157306	0.0297682	0.367116	4
176	2011	2	0	0	0	0	20.7728	2.94444	2.07944	0.4286	0.4564	0.337488	0.216975	0.174897	0.0287288	0.340426	4
176	2012	2	0	0	0	0	20.7727	2.99573	2.48491	0.3636	0.4564	0.245279	0.216975	0.174244	0.0295885	0.337276	4
176	2013	2	0	0	0	1	20.4761	3.04452	2.48491	0.3636	0.4564	0.325185	0.216975	0.173228	0.028233	0.33039	4
176	2014	2	0	0	0	1	20.8411	3.09104	2.48491	0.3636	0.4503	0.279382	0.216975	0.175659	0.0276044	0.32764	4
176	2015	2	0	0	0	1	21.0658	3.13549	2.30259	0.3333	0.1586	0.252861	0.216975	0.190639	0.0367142	0.32047	4
176	2016	2	0	0	0	1	21.7675	3.17805	2.30259	0.3333	0.2988	0.068488	0.116654	0.187908	0.0337263	0.291729	4
176	2017	2	0	0	0	1	22.1629	3.21888	2.30259	0.3333	0.2988	0.305247	0.095454	0.181735	0.0569901	0.299438	4
176	2018	2	0	0	0	1	22.034	3.2581	2.30259	0.3333	0.313	0.420842	0.150308	0.174769	0.0366025	0	4
176	2019	2	0	0	0	1	22.193	3.29584	2.30259	0.3333	0.313	0.387562	0.128803	0.164458	0.0281276	0	4
177	2007	3	0	0	0	0	19.5231	2.56495	1.79176	0.5714	0.5575	0.810209	0.009182	0.143172	0.0340128	0.380468	4
177	2008	3	0	0	0	0	19.148	2.63906	2.30259	0.3333	0.5575	0.501994	-0.195952	0.155533	0.036038	0.325786	4
177	2009	3	0	0	0	0	19.148	2.70805	2.30259	0.3333	0.5575	0.518108	0.002239	0.157106	0.0332121	0.376594	4
177	2010	3	0	0	0	0	19.148	2.77259	2.19722	0.3	0.5575	0.554563	-0.051914	0.157306	0.0297682	0.367116	4
177	2011	3	0	0	0	0	19.148	2.83321	2.30259	0.3333	0.5575	0.5759	-0.013859	0.174897	0.0287288	0.340426	4
177	2012	3	0	0	0	0	19.148	2.89037	2.30259	0.3333	0.5575	0.553792	0.038617	0.174244	0.0295885	0.337276	4
177	2013	3	0	0	0	1	19.9763	2.94444	2.30259	0.3333	0.5061	0.274286	-0.025798	0.173228	0.028233	0.33039	4
177	2014	4	0	0	0	1	21.5909	2.99573	2.30259	0.3333	0.2901	0.544648	0.016419	0.175659	0.0276044	0.32764	4
177	2015	4	0	0	0	1	21.6163	3.04452	2.30259	0.3333	0.2951	0.533771	0.019191	0.190639	0.0367142	0.32047	4
177	2016	4	0	0	0	1	21.9659	3.09104	2.30259	0.3333	0.2951	0.658364	0.012898	0.187908	0.0337263	0.291729	4
177	2017	4	0	0	0	1	22.4554	3.13549	2.30259	0.3333	0.2246	0.562089	0.030983	0.181735	0.0569901	0.299438	4
177	2018	4	0.693147	0	0.693147	1	22.5709	3.17805	2.30259	0.3333	0.2246	0.587193	0.014498	0.174769	0.0366025	0	4
177	2019	4	1.09861	0.693147	0.693147	1	22.8579	3.21888	2.30259	0.3333	0.2246	0.669936	0.005959	0.164458	0.0281276	0	4
178	2007	3	0	0	0	0	20.5376	2.56495	2.30259	0.3333	0.1957	0.422671	0.028419	0.0537664	0.0104085	0.522452	30
178	2008	3	0	0	0	0	20.6108	2.63906	2.30259	0.3333	0.1957	0.442906	0.013116	0.0555361	0.0110971	0.524186	30
178	2009	3	0	0	0	0	20.7779	2.70805	2.19722	0.3	0.162	0.414606	-0.021825	0.0561788	0.00417008	0.622753	30
178	2010	3	0	0	0	0	20.9457	2.77259	2.30259	0.3333	0.1525	0.409754	0.004152	0.0549467	0.00109187	0.641459	30
178	2011	3	0	0	0	0	20.8587	2.83321	2.30259	0.3333	0.1525	0.388075	-0.015621	0.0587094	0.00394732	0.685098	30
178	2012	3	0	0	0	0	21.134	2.89037	2.07944	0.4286	0.1311	0.28586	0.001359	0.0643492	0.00240163	0.746081	30
178	2013	3	0	0	0	1	21.0994	2.94444	2.07944	0.4286	0.1259	0.321696	0.015886	0.0685863	0.00177409	0.925157	30
178	2015	3	0	0	0	1	20.7366	3.04452	2.07944	0.4286	0.1259	0.306566	-0.146827	0.0837614	0.00374675	1.12053	30
179	2008	3	0	0	0	0	21.7432	2.83321	2.30259	0.3333	0.2352	0.683638	0.008541	0.095239	0.0484836	0.41423	19
179	2009	3	0	0	0	0	21.4679	2.89037	1.94591	0.5	0.2352	0.631538	-0.03013	0.102143	0.0551045	0.449462	19
179	2010	3	0	0	0	0	21.2003	2.94444	2.07944	0.4286	0.2352	0.727613	-0.111969	0.112846	0.0512574	0.462776	19
179	2011	3	0	0	0	0	21.2601	2.99573	2.07944	0.4286	0.2352	0.722712	0.024099	0.11186	0.0470948	0.441658	19
179	2012	3	0	0	0	0	21.424	3.04452	2.07944	0.4286	0.2352	0.726068	0.024427	0.110226	0.0445068	0.477153	19
179	2013	3	0	0	0	1	21.3936	3.09104	2.07944	0.4286	0.2352	0.703136	0.018093	0.113286	0.0442671	0.51104	19
179	2015	18	0	0	0	1	21.5966	3.17805	2.19722	0.375	0.4813	0.286123	0.131661	0.122772	0.049539	0.552856	19
179	2016	18	0	0	0	1	21.8095	3.21888	2.19722	0.375	0.4813	0.326426	0.095694	0.123954	0.0446043	0.516401	19
179	2017	18	0	0	0	1	21.8866	3.2581	2.19722	0.375	0.4813	0.373694	0.065656	0.124365	0.0367125	0.46469	19
179	2018	18	0	0	0	1	21.9015	3.29584	2.19722	0.375	0.4813	0.346797	0.048252	0.135098	0.0353731	0	19
179	2019	18	0	0	0	1	21.9938	3.3322	2.07944	0.4286	0.4813	0.443476	0.016249	0.127884	0.0279042	0	19
180	2007	3	0	0	0	0	20.845	2.77259	2.19722	0.375	0.2482	0.407498	0.125849	0.143172	0.0340128	0.380468	4
180	2008	3	0	0	0	0	20.7607	2.83321	2.19722	0.375	0.2482	0.213445	0.133501	0.155533	0.036038	0.325786	4
180	2009	3	0	0	0	0	20.7809	2.89037	2.19722	0.375	0.2482	0.215066	0.014166	0.157106	0.0332121	0.376594	4
180	2016	19	0	0	0	1	21.4731	3.21888	2.19722	0.375	0.1034	0.319399	0.062835	0.187908	0.0337263	0.291729	4
180	2017	19	0	0	0	1	21.2842	3.2581	1.79176	0.4	0.1781	0.100147	0.076666	0.181735	0.0569901	0.299438	4
180	2018	19	0	0	0	1	21.8103	3.29584	1.79176	0.4	0.2522	0.489026	-0.020768	0.174769	0.0366025	0	4
180	2019	19	0	0	0	1	22.1589	3.3322	1.79176	0.4	0.2377	0.6333	0.006134	0.164458	0.0281276	0	4
181	2007	12	0	0	0	0	20.2491	2.70805	2.30259	0.3333	0.323	0.331381	0.015002	0.0607827	0.0420385	0.772622	29
181	2008	12	0	0	0	0	20.4033	2.77259	2.30259	0.3333	0.323	0.419143	0.014595	0.0629452	0.0378369	0.824029	29
181	2009	12	0	0	0	0	20.6414	2.83321	2.30259	0.3333	0.323	0.543992	-0.003152	0.0674582	0.031725	0.92974	29
181	2010	12	0	0	0	0	20.6945	2.89037	2.30259	0.3333	0.323	0.569959	0.027999	0.0756974	0.034321	1.01738	29
181	2011	12	0	0	0	0	20.3164	2.94444	2.30259	0.3333	0.3223	0.344432	0.041361	0.084012	0.0370191	0.884067	29
181	2012	14	0	0	0	0	20.2588	2.99573	2.30259	0.3333	0.3223	0.269678	0.033653	0.0908341	0.0396919	0.953281	29
181	2013	14	0	0	0	1	20.2813	3.04452	2.30259	0.3333	0.3223	0.27882	0.013258	0.1012	0.0441705	1.01915	29
181	2014	14	0	0	0	1	20.1727	3.09104	2.30259	0.3333	0.3223	0.242374	-0.036094	0.104678	0.0464798	1.04439	29
181	2015	14	0	0	0	1	20.8691	3.13549	2.19722	0.375	0.2826	0.280704	0.007437	0.109725	0.0472931	0.857416	29
181	2016	14	0	0	0	1	21.0467	3.17805	2.30259	0.3333	0.2729	0.388244	0.006583	0.100224	0.0492978	0.79686	29
181	2017	14	0	0	0	1	21.0618	3.21888	2.19722	0.375	0.2729	0.416292	-0.014345	0.0882308	0.0500774	1.01866	29
181	2018	14	0	0	0	1	20.9127	3.2581	2.19722	0.375	0.2729	0.279825	0.071504	0.080559	0.0492643	0	29
181	2019	14	0	0	0	1	20.9379	3.29584	2.3979	0.3	0.2729	0.309182	-0.026068	0.0753726	0.04999	0	29
182	2007	3	0	0	0	0	20.575	2.77259	2.30259	0.3333	0.3343	0.30448	0.04509	0.0600905	0.0337378	0.661604	3
182	2008	3	0	0	0	0	20.5798	2.83321	2.30259	0.3333	0.3343	0.136436	0.02496	0.0548186	0.0324148	0.646591	3
182	2009	3	0	0	0	0	20.4908	2.89037	2.30259	0.3333	0.1554	0.139399	0.027084	0.0600849	0.0306299	0.691746	3
182	2010	3	0	0	0	0	20.6525	2.94444	2.30259	0.3333	0.1554	0.188211	0.035344	0.0565601	0.0312906	0.731673	3
182	2011	3	0	0	0	0	20.2787	2.99573	2.30259	0.3333	0.1554	0.049469	0.009514	0.0538554	0.0288813	0.718905	3
182	2012	3	0	0	0	0	20.3914	3.04452	2.30259	0.3333	0.1554	0.185848	-0.064276	0.0578833	0.0297743	0.786185	3
182	2013	3	0	0	0	0	20.4218	3.09104	2.30259	0.3333	0.1243	0.194868	0.015408	0.0628127	0.0288196	0.869944	3
182	2014	3	0	0	0	0	20.3777	3.13549	2.30259	0.3333	0.1243	0.229481	-0.070978	0.0650663	0.0217509	0.955385	3
183	2007	3	0	0	0	0	21.9558	2.77259	2.30259	0.3333	0.29	0.51892	0.19932	0.0543523	0.0129892	0.573988	18
183	2018	3	0	0	0	0	22.7307	3.29584	2.30259	0.3333	0.173	0.432418	-0.05939	0.0613536	0.0251926	0	18
183	2019	3	0	0	0	0	22.6711	3.3322	2.30259	0.3333	0.173	0.384877	0.015206	0.0566688	0.0224148	0	18
184	2007	8	0	0	0	0	19.148	2.77259	2.07944	0.4286	0.1648	0.455766	0.216975	0.118694	0.0700645	0.844568	20
184	2008	8	0	0	0	0	19.148	2.83321	1.79176	0.4	0.1648	0.32279	0.003265	0.137318	0.0702357	0.986874	20
184	2009	8	0	0	0	0	19.148	2.89037	1.94591	0.5	0.1648	0.319736	-0.023543	0.14626	0.0648087	1.15731	20
184	2010	8	0	0	0	0	19.148	2.94444	1.94591	0.5	0.1648	0.26902	0.005704	0.174321	0.0573203	1.20655	20
184	2011	8	0	0	0	0	19.148	2.99573	1.94591	0.5	0.1648	0.305427	-0.044742	0.169829	0.0534595	1.20655	20
184	2012	8	0	0	0	0	19.148	3.04452	1.94591	0.5	0.1681	0.273563	0.018362	0.182036	0.0498685	1.20655	20
184	2013	8	0	0	0	1	19.148	3.09104	1.94591	0.5	0.1681	0.281228	-0.019299	0.180866	0.0453901	1.20655	20
184	2014	8	0	0	0	1	19.148	3.13549	1.94591	0.5	0.1681	0.26004	0.021945	0.193337	0.0400434	1.20655	20
184	2015	8	0	0	0	1	19.148	3.17805	1.94591	0.5	0.1681	0.266477	-0.071294	0.204024	0.024062	1.20655	20
184	2016	8	0	0	0	1	19.148	3.21888	1.94591	0.5	0.169	0.295585	-0.025237	0.188363	0.0306506	1.20655	20
184	2017	8	0	0	0	1	19.148	3.2581	1.94591	0.5	0.1755	0.118116	0.032687	0.175464	0.00387124	1.20655	20
184	2018	8	0	0	0	1	19.148	3.29584	1.79176	0.4	0.1755	0.118013	0.007407	0.168638	0.0122049	0	20
184	2019	8	0	0	0	1	19.148	3.3322	1.79176	0.4	0.1755	0.103227	0.008646	0.160944	0.0257483	0	20
185	2008	3	0	0	0	0	20.7725	2.83321	2.30259	0.3333	0.2122	0.448769	-0.156732	0.0373394	0.0118205	0.372853	21
185	2009	3	0	0	0	0	20.9724	2.89037	2.30259	0.3333	0.2122	0.387968	0.150335	0.0373394	0.0146136	0.478585	21
185	2010	3	0	0	0	0	20.9218	2.94444	2.30259	0.3333	0.1638	0.402406	0.002756	0.0373394	0.0148373	0.543015	21
185	2012	3	0	0	0	0	21.1058	3.04452	2.30259	0.3333	0.1638	0.564787	0.002886	0.055898	0.012237	0.614811	21
185	2013	3	1.09861	0.693147	0.693147	1	20.909	3.09104	2.30259	0.3333	0.1638	0.495739	-0.030536	0.0680634	0.0133696	0.602922	21
185	2014	3	0	0	0	1	21.1231	3.13549	2.30259	0.3333	0.1638	0.47627	0.010559	0.0796464	0.0127385	0.782386	21
185	2015	3	0	0	0	1	22.717	3.17805	2.30259	0.3333	0.4288	0.733866	0.035883	0.100263	0.0150633	0.86389	21
186	2012	3	0	0	0	0	21.7562	2.89037	1.79176	0.4	0.6	0.75248	-0.010089	0.0706302	0.00148513	0.372153	14
186	2013	3	0	0	0	0	21.5709	2.94444	1.79176	0.4	0.6	0.695891	0.004218	0.0771599	0.00592421	0.495303	14
187	2007	3	0	0	0	0	21.7724	2.56495	2.30259	0.3333	0.3207	0.373631	0.045348	0.0754377	0.0556566	0.748605	9
187	2009	3	0	0	0	0	21.7499	2.70805	2.19722	0.375	0.3207	0.247199	0.089907	0.0781297	0.051873	1.0138	9
187	2010	3	0	0	0	0	21.9285	2.77259	1.94591	0.5	0.3207	0.356334	0.054983	0.0855449	0.0467719	1.10055	9
187	2011	3	0.693147	0	0.693147	0	22.124	2.83321	2.30259	0.3333	0.3207	0.451667	0.028482	0.084409	0.0439345	0.816657	9
187	2012	3	0	0	0	0	22.2246	2.89037	2.19722	0.3	0.3207	0.457357	0.051514	0.0954876	0.0500502	0.907753	9
187	2013	3	0	0	0	0	22.1925	2.94444	2.30259	0.3333	0.3207	0.41399	0.037005	0.101924	0.0547226	0.971956	9
187	2014	3	0	0	0	0	22.1245	2.99573	2.19722	0.375	0.3207	0.353838	0.030062	0.101117	0.0607209	1.03598	9
187	2015	3	0	0	0	0	22.0866	3.04452	2.30259	0.3333	0.3063	0.321319	0.030135	0.107218	0.0655362	1.1025	9
187	2016	3	1.60944	0	1.60944	0	22.0779	3.09104	2.30259	0.3333	0.3063	0.312097	0.022483	0.110659	0.0651252	1.1139	9
187	2017	3	0	0	0	0	21.9813	3.13549	2.30259	0.3333	0.3063	0.252183	0.004201	0.105029	0.0634811	1.12789	9
187	2018	3	0	0	0	0	22.0554	3.17805	2.30259	0.3333	0.3063	0.30386	0.000827	0.0970298	0.0622686	0	9
188	2007	3	0	0	0	0	19.148	2.94444	2.48491	0.3	0.28	0.576964	0.099652	0.143172	0.0340128	0.380468	4
188	2008	3	0	0	0	0	19.148	2.99573	2.48491	0.3	0.28	0.393833	0.099703	0.155533	0.036038	0.325786	4
188	2009	3	0	0	0	0	19.148	3.04452	2.30259	0.3	0.28	0.354966	0.091966	0.157106	0.0332121	0.376594	4
188	2010	3	0	0	0	0	19.148	3.09104	2.30259	0.3	0.28	0.332964	0.100173	0.157306	0.0297682	0.367116	4
189	2012	3	0	0	0	0	19.8825	3.04452	2.30259	0.3333	0.2117	0.417374	0.018407	0.0411274	0.00721982	0.484586	22
189	2013	3	0	0	0	0	19.8793	3.09104	2.30259	0.3333	0.2046	0.38989	0.02561	0.0435207	0.00790477	0.609873	22
189	2014	3	0	0	0	0	19.7396	3.13549	2.30259	0.3333	0.1654	0.405503	-0.107113	0.045607	0.00863233	0.670626	22
189	2015	3	0	0	0	0	19.5397	3.17805	2.19722	0.375	0.1654	0.444994	-0.171034	0.104903	0.00880542	0.746535	22
189	2016	3	0	0	0	0	19.9607	3.21888	2.19722	0.375	0.1654	0.542295	0.093413	0.106664	0.00937691	0.704453	22
189	2017	3	0	0	0	0	19.7957	3.2581	2.30259	0.3333	0.1654	0.496649	-0.092783	0.0487661	0.0107966	0.844157	22
189	2018	3	0	0	0	0	19.6502	3.29584	2.30259	0.3333	0.1654	0.402865	0.026658	0.0421842	0.0114659	0	22
189	2019	3	0	0	0	0	19.5725	3.3322	2.30259	0.3333	0.1654	0.320823	0.033797	0.0397266	0.0118248	0	22
191	2007	3	1.94591	0.693147	1.79176	0	23.3872	2.56495	2.77259	0.3333	0.4555	0.46438	0.04417	0.0927952	0.015925	0.662691	28
191	2008	3	0.693147	0	0.693147	0	23.4555	2.63906	2.63906	0.3846	0.4555	0.498392	0.001167	0.0979023	0.0323823	0.685695	28
191	2009	3	3.04452	2.3979	2.3979	0	23.9208	2.70805	2.63906	0.3846	0.4555	0.636533	0.044368	0.0985037	0.0422705	0.79954	28
191	2010	3	3.71357	3.2581	2.89037	0	24.1396	2.77259	2.77259	0.3333	0.4571	0.652501	0.065856	0.118046	0.0550606	0.859835	28
191	2011	3	3.49651	3.2581	2.07944	0	24.3215	2.83321	2.77259	0.3333	0.4333	0.599021	0.025338	0.146473	0.0725373	0.745923	28
191	2012	3	3.4012	3.17805	1.94591	0	24.5545	2.89037	2.77259	0.3333	0.4493	0.666268	0.030683	0.146911	0.0635894	0.798095	28
191	2013	3	3.55535	3.2581	1.60944	1	24.7004	2.94444	2.77259	0.3333	0.4104	0.650706	0.064996	0.129974	0.0569407	0.849024	28
191	2014	3	3.46574	3.2581	1.60944	1	24.9673	2.99573	2.63906	0.3846	0.3911	0.63472	0.107882	0.131431	0.0508803	0.896226	28
191	2015	3	3.21888	3.09104	1.38629	1	25.2165	3.04452	2.63906	0.3846	0.3911	0.617805	0.110973	0.134336	0.0469781	0.958071	28
191	2016	3	3.58352	3.2581	2.19722	1	25.3915	3.09104	2.63906	0.4615	0.4088	0.592968	0.096484	0.123615	0.0440508	0.956873	28
191	2017	3	3.71357	3.2581	2.63906	1	25.3879	3.13549	2.63906	0.5385	0.4088	0.552762	0.067924	0.112247	0.00774447	0.869147	28
191	2018	3	3.71357	3.2581	2.77259	1	25.2611	3.17805	2.70805	0.5714	0.1932	0.506327	0.007737	0.104941	0.0105388	0	28
192	2007	19	0	0	0	0	21.7354	2.70805	2.48491	0.3636	0.3708	0.857038	0.034282	0.0789173	0.0835532	0.945709	15
192	2008	19	0	0	0	0	21.4188	2.77259	2.48491	0.3636	0.3708	0.813949	0.006178	0.0882702	0.0872812	1.03677	15
192	2009	19	0	0	0	0	21.648	2.83321	2.48491	0.3636	0.3708	0.818829	0.035933	0.0958564	0.0773479	1.06266	15
192	2010	6	0	0	0	0	22.073	2.89037	2.48491	0.3636	0.3708	0.842081	0.031841	0.118485	0.0645944	1.03431	15
192	2011	6	0	0	0	0	22.3254	2.94444	2.48491	0.3636	0.3708	0.831046	0.011926	0.127669	0.0302656	0.739577	15
192	2012	6	0	0	0	0	22.3429	2.99573	2.48491	0.3636	0.3708	0.821884	0.009983	0.130309	0.0320239	0.798841	15
192	2013	6	0	0	0	0	22.4428	3.04452	2.48491	0.3636	0.3708	0.832431	0.024264	0.130671	0.0341057	0.75619	15
192	2014	6	0	0	0	0	22.8053	3.09104	2.48491	0.3636	0.3708	0.819093	0.071914	0.133157	0.0339829	0.873179	15
192	2015	6	0	0	0	0	22.8771	3.13549	2.3979	0.4	0.3708	0.767017	0.072852	0.135039	0.0259532	0.961453	15
192	2016	6	0	0	0	0	23.2356	3.17805	2.56495	0.4167	0.35	0.740831	0.044859	0.0889845	0.0162134	1.00365	15
192	2017	6	0	0	0	0	22.921	3.21888	2.63906	0.3846	0.35	0.704506	-0.04133	0.081373	0.0179752	0.986108	15
192	2018	6	0	0	0	0	22.6629	3.2581	2.63906	0.3846	0.3809	0.612464	0.013403	0.0845366	0.0152289	0	15
192	2019	6	0	0	0	0	22.648	3.29584	2.63906	0.3846	0.3859	0.582253	0.028675	0.0772277	0.013691	0	15
193	2007	3	0	0	0	0	21.0043	2.77259	2.07944	0.4286	0.2017	0.346167	0.076707	0.0373394	0.0171634	0.364817	21
193	2008	3	0	0	0	0	21.4061	2.83321	2.07944	0.4286	0.2378	0.235789	0.003732	0.0373394	0.0160203	0.403729	21
193	2009	3	0	0	0	0	21.4914	2.89037	2.07944	0.4286	0.2378	0.269647	0.02565	0.0373394	0.0162046	0.528547	21
193	2010	3	0	0	0	0	21.4045	2.94444	2.07944	0.4286	0.2378	0.189368	0.014717	0.0373394	0.0156373	0.614484	21
193	2011	3	0	0	0	0	21.3565	2.99573	2.30259	0.3333	0.2378	0.249239	-0.056901	0.0417854	0.0138776	0.594965	21
193	2012	3	0	0	0	0	21.4483	3.04452	2.30259	0.3333	0.2378	0.255418	0.006686	0.0467034	0.0139683	0.701441	21
193	2013	3	0	0	0	1	21.492	3.09104	2.30259	0.3333	0.2378	0.334133	-0.04657	0.0497589	0.0152938	0.813644	21
193	2014	3	0	0	0	1	21.4692	3.13549	2.30259	0.3333	0.2378	0.293458	0.039894	0.0532758	0.0157878	0.908099	21
193	2015	3	0	0	0	1	21.6026	3.17805	2.30259	0.3333	0.2423	0.259628	0.103992	0.0579253	0.0171413	1.01161	21
194	2013	5	0	0	0	0	21.9308	3.13549	2.30259	0.3333	0.2245	0.940926	0.0055	0.206532	0.0861926	0.713707	6
194	2014	5	0	0	0	0	22.0266	3.17805	2.30259	0.3333	0.2245	0.959318	-0.010816	0.10194	0.0609749	0.658312	6
194	2015	5	0	0	0	0	22.1023	3.21888	2.30259	0.3333	0.454	0.827119	0.012388	0.107177	0.0487355	0.643169	6
195	2008	3	1.09861	0	1.09861	0	23.9563	2.83321	2.30259	0.4444	0.3893	0.492897	-0.015548	0.073912	0.027027	0.440361	6
195	2010	3	3.49651	2.99573	2.63906	0	24.8131	2.94444	2.48491	0.4545	0.3063	0.725846	0.017782	0.0740169	0.0278322	0.631114	6
195	2011	3	0.693147	0	0.693147	0	24.1679	2.99573	2.48491	0.4545	0.3063	0.525744	0.000403	0.0766312	0.0164532	0.574048	6
195	2012	2	0	0	0	0	24.1592	3.04452	2.3979	0.5	0.3063	0.504488	0.019269	0.0772915	0.00982041	0.611165	6
195	2013	2	0	0	0	0	24.2998	3.09104	2.48491	0.3636	0.3063	0.577386	0.015723	0.0731008	0.00972805	0.655451	6
195	2014	2	0	0	0	0	24.6811	3.13549	2.48491	0.3636	0.3063	0.767554	-0.114082	0.072237	0.00895367	0.669172	6
195	2016	2	0	0	0	0	22.9872	3.21888	2.30259	0.3333	0.3549	0.625044	-0.388213	0.0559362	0.00213516	0.653713	6
196	2007	3	0	0	0	0	23.7065	2.83321	2.48491	0.3636	0.56923	0.698059	0.063159	0.0624244	0.0280752	0.413835	9
196	2008	3	0	0	0	0	23.6822	2.89037	2.48491	0.3636	0.5692	0.644369	0.033166	0.0731167	0.0432148	0.538055	9
196	2009	3	0	0	0	0	23.8963	2.94444	2.3979	0.4	0.5692	0.712469	0.030024	0.0961561	0.0530123	0.823316	9
196	2010	3	0	0	0	0	24.1944	2.99573	2.56495	0.3333	0.56923	0.742978	0.031304	0.0744238	0.0477536	0.776222	9
196	2011	3	1.60944	1.09861	1.09861	0	24.1973	3.04452	2.56495	0.3333	0.5183	0.645426	0.047552	0.0782833	0.0287618	0.712309	9
196	2012	3	0	0	0	0	24.4095	3.09104	2.70805	0.3571	0.5183	0.697281	0.019563	0.102363	0.0375947	0.859977	9
196	2013	3	0	0	0	0	24.4058	3.13549	2.63906	0.3846	0.5183	0.699186	0.01384	0.0942944	0.0414596	0.955405	9
196	2014	3	0	0	0	0	24.5719	3.17805	2.3979	0.4	0.3955	0.666115	0.007188	0.0925197	0.0191312	1.0716	9
196	2015	3	1.60944	1.38629	0.693147	0	24.5113	3.21888	2.56495	0.3333	0.3955	0.66883	-0.016524	0.0732878	0.0171422	1.166	9
196	2016	3	1.09861	0.693147	0.693147	0	24.5209	3.2581	2.56495	0.3333	0.3955	0.60694	0.007275	0.084326	0.0177718	1.20655	9
196	2017	3	1.38629	1.38629	0	0	24.5902	3.29584	2.56495	0.3333	0.3653	0.611346	0.015508	0.068928	0.016859	1.19538	9
196	2018	3	1.09861	1.09861	0	0	24.5731	3.3322	2.56495	0.3333	0.3653	0.585336	0.020858	0.060349	0.0187868	0	9
197	2008	3	0	0	0	0	19.4936	2.83321	2.30259	0.3333	0.1088	0.883389	0.216975	0.0464622	0.0556186	0.709935	5
198	2007	19	0	0	0	0	21.9279	2.77259	2.30259	0.3333	0.2245	0.766008	0.00878	0.0742255	0.0248207	0.507172	24
198	2008	19	0	0	0	0	21.8688	2.83321	2.19722	0.375	0.2245	0.801206	0.003462	0.0739247	0.0306918	0.546767	24
198	2009	19	0	0	0	0	21.8231	2.89037	2.30259	0.3333	0.1806	0.783497	0.007807	0.0749839	0.0277488	0.63237	24
198	2010	19	0	0	0	0	21.9428	2.94444	2.19722	0.375	0.1806	0.800281	0.005441	0.079343	0.0265629	0.741958	24
198	2011	19	0	0	0	0	22.0477	2.99573	2.19722	0.375	0.1806	0.814329	0.003927	0.0856539	0.0239327	0.728053	24
198	2012	6	0	0	0	0	22.3184	3.04452	2.07944	0.4286	0.1806	0.723404	0.003108	0.0907199	0.0222549	0.768186	24
198	2013	6	0	0	0	0	22.4607	3.09104	2.07944	0.4286	0.1806	0.744141	0.003904	0.0970332	0.0214012	0.819542	24
198	2014	6	0	0	0	0	22.5028	3.13549	2.07944	0.4286	0.1806	0.758119	0.000506	0.0988305	0.0209426	0.849	24
198	2015	6	0	0	0	0	22.6908	3.17805	2.07944	0.4286	0.1806	0.809664	0.005014	0.0997607	0.020914	0.863927	24
198	2016	6	0	0	0	0	22.6338	3.21888	2.07944	0.4286	0.1806	0.791871	0.005911	0.0966354	0.0204853	0.836506	24
198	2017	6	0	0	0	0	22.6759	3.2581	1.94591	0.5	0.1806	0.792013	0.008711	0.0895013	0.0196129	0.821872	24
198	2018	6	0	0	0	0	22.7739	3.29584	2.07944	0.4286	0.1806	0.797246	0.004037	0.0865974	0.00694823	0	24
198	2019	6	0	0	0	0	22.868	3.3322	2.07944	0.4286	0.1806	0.799435	0.009518	0.0711302	0.00701438	0	24
200	2007	3	0	0	0	0	22.038	2.56495	2.30259	0.3333	0.2118	0.80923	0.054759	0.0680863	9.51991e-05	0.582666	8
200	2008	3	0.693147	0.693147	0	0	22.1042	2.63906	2.30259	0.3333	0.2191	0.806885	0.01992	0.0647099	0.00010066	0.681361	8
200	2009	3	0	0	0	0	22.0454	2.70805	2.30259	0.3333	0.2211	0.758209	0.020646	0.063258	0.00362951	0.761682	8
200	2010	3	0	0	0	0	22.0258	2.77259	2.30259	0.3333	0.2228	0.745928	0.035551	0.0724924	0.00250137	0.904358	8
200	2011	3	0	0	0	0	22.045	2.83321	2.30259	0.3333	0.2228	0.731939	0.027845	0.0716891	0.00087495	0.81514	8
200	2013	3	0	0	0	0	21.9907	2.94444	2.30259	0.3333	0.5125	0.227402	0.021683	0.102512	0.000484602	1.0287	8
201	2007	3	0	0	0	0	22.0206	2.70805	2.30259	0.3333	0.2124	0.377741	0.048142	0.0552856	0.0908377	0.497766	12
201	2008	3	1.38629	1.09861	0.693147	0	21.7869	2.77259	2.63906	0.3846	0.1825	0.374641	-0.149415	0.0608463	0.083932	0.489329	12
201	2009	3	0.693147	0	0.693147	0	21.7126	2.83321	2.63906	0.3846	0.1825	0.30569	0.020715	0.0648663	0.0721069	0.536849	12
201	2010	3	1.09861	0.693147	0.693147	0	21.916	2.89037	2.63906	0.3846	0.1825	0.26868	0.067426	0.0707307	0.0602022	0.491833	12
201	2011	3	1.60944	0.693147	1.38629	0	21.9201	2.94444	2.63906	0.3846	0.1825	0.305384	0.049875	0.069639	0.0543826	0.536109	12
201	2012	3	0.693147	0.693147	0	0	21.9108	2.99573	2.63906	0.3846	0.1825	0.329583	0.021434	0.0709876	0.0551245	0.583037	12
201	2013	3	1.09861	0.693147	0.693147	1	22.0762	3.04452	2.30259	0.4444	0.1825	0.402173	0.022962	0.072752	0.0523329	0.607069	12
201	2014	3	1.09861	0.693147	0.693147	1	22.3492	3.09104	2.30259	0.4444	0.2221	0.258933	0.018711	0.075408	0.0505792	0.617176	12
201	2015	3	0.693147	0.693147	0	1	22.6085	3.13549	2.30259	0.4444	0.2003	0.273827	0.009833	0.0727714	0.0495494	0.67514	12
201	2016	3	1.09861	0.693147	0.693147	1	22.6168	3.17805	2.30259	0.4444	0.2003	0.319639	0.014063	0.0440016	0.0124444	0.65918	12
201	2017	3	1.09861	0.693147	0.693147	1	22.5684	3.21888	2.30259	0.4444	0.2003	0.276182	0.041404	0.0449546	0.00601567	0.709738	12
201	2018	3	1.38629	1.09861	0.693147	1	22.6753	3.2581	2.30259	0.4444	0.2003	0.215138	0.14607	0.0481615	0	0	12
202	2007	3	0	0	0	0	20.5563	3.04452	2.30259	0.3333	0.295	0.088916	0.14953	0.0373394	0.00342075	0.127568	12
202	2008	3	0	0	0	0	20.3734	3.09104	2.30259	0.3333	0.295	0.049469	0.015835	0.0373394	0.0031987	0.119667	12
202	2009	3	0	0	0	0	20.6459	3.13549	2.30259	0.3333	0.295	0.19575	0.16415	0.0373394	0.00179086	0.146201	12
202	2010	3	0	0	0	0	20.5412	3.17805	2.19722	0.375	0.295	0.049469	0.107014	0.0373394	0.00145387	0.163892	12
202	2011	3	0	0	0	0	20.4067	3.21888	2.30259	0.3333	0.295	0.049469	0.010144	0.0378832	0.001417	0.124495	12
202	2012	3	0	0	0	0	20.6627	3.2581	2.30259	0.3333	0.295	0.127677	0.041966	0.040349	0.0028941	0.220727	12
202	2013	3	0	0	0	1	20.7623	3.29584	2.30259	0.3333	0.295	0.169992	0.068937	0.0418286	0.00371684	0.305776	12
202	2014	3	0	0	0	1	20.9158	3.3322	2.30259	0.3333	0.295	0.261497	0.09276	0.04273	0.00464098	0.362086	12
202	2015	3	0	0	0	1	20.9637	3.3673	2.19722	0.375	0.295	0.256789	0.106357	0.0465806	0.00492049	0.414139	12
202	2016	3	0	0	0	1	20.97	3.4012	2.30259	0.3333	0.295	0.26409	0.057496	0.0460492	0.00200384	0.478909	12
202	2017	3	0	0	0	1	20.9131	3.43399	2.30259	0.3333	0.295	0.181275	0.097427	0.0448135	0.00178515	0.487498	12
202	2018	3	0	0	0	1	20.9382	3.46574	2.30259	0.3333	0.295	0.236019	0.032495	0.044026	0	0	12
203	2008	19	0	0	0	0	20.3325	2.83321	2.30259	0.3333	0.4286	0.893154	0.121248	0.0518957	0.0218752	0.999545	5
203	2013	6	0	0	0	0	20.9019	3.09104	2.30259	0.3333	0.4286	0.729228	-0.011261	0.0687573	0.021754	0.752038	5
203	2014	6	0	0	0	0	21.6415	3.13549	2.30259	0.3333	0.4286	0.864367	0.001415	0.0655294	0.0248471	0.830464	5
203	2015	6	0	0	0	0	21.6546	3.17805	2.30259	0.3333	0.4286	0.87757	-0.015067	0.0670052	0.0281025	0.94452	5
203	2016	6	0	0	0	0	21.1248	3.21888	2.30259	0.3333	0.3769	0.794594	0.009188	0.0675044	0.0300047	0.951331	5
205	2007	3	0	0	0	0	19.5472	2.56495	2.19722	0.375	0.6106	0.236784	0.126977	0.062753	0.0619815	0.589898	16
205	2008	3	0	0	0	0	19.8973	2.63906	2.30259	0.3333	0.6106	0.301966	0.160257	0.0615316	0.0594767	0.661923	16
205	2009	3	0	0	0	0	20.7824	2.70805	2.30259	0.3333	0.4798	0.192029	0.156026	0.0630638	0.0603028	0.805069	16
205	2010	3	0	0	0	0	21.1141	2.77259	2.30259	0.3333	0.4554	0.382993	0.152685	0.0665718	0.064206	0.887049	16
205	2011	3	0	0	0	0	21.195	2.83321	2.30259	0.3333	0.4554	0.287424	0.1908	0.0695555	0.0595476	0.752111	16
205	2012	3	0	0	0	0	21.4628	2.89037	2.19722	0.375	0.4454	0.182733	0.131817	0.0799929	0.0615865	0.797537	16
206	2007	3	3.2581	2.19722	2.89037	0	23.9638	2.99573	2.30259	0.3333	0.2258	0.770622	0.050385	0.0846346	0.0803901	0.385139	12
206	2008	3	2.94444	1.38629	2.77259	0	24.1431	3.04452	2.30259	0.3333	0.2258	0.75164	0.065168	0.0930569	0.0805966	0.375295	12
206	2009	3	3.43399	2.07944	2.89037	0	24.6654	3.09104	2.30259	0.3333	0.1945	0.793273	0.056892	0.0976357	0.0795456	0.395225	12
206	2010	3	2.99573	2.07944	2.56495	0	24.9069	3.13549	2.19722	0.375	0.1945	0.786421	0.065593	0.103035	0.0708638	0.414982	12
206	2011	3	3.71357	2.83321	2.89037	0	25.1684	3.17805	2.19722	0.375	0.1945	0.784335	0.062167	0.102074	0.0666473	0.453678	12
206	2012	3	3.71357	3.2581	2.89037	0	25.4014	3.21888	2.19722	0.375	0.1822	0.7436	0.069221	0.108128	0.0673493	0.523765	12
206	2013	3	3.71357	3.2581	2.89037	1	25.6189	3.2581	2.19722	0.375	0.1822	0.734734	0.081792	0.11682	0.0710495	0.578025	12
206	2014	3	3.71357	3.2581	2.89037	1	25.7746	3.29584	2.30259	0.3333	0.1822	0.711123	0.09123	0.120129	0.0723909	0.607884	12
206	2015	3	3.71357	3.2581	2.89037	1	25.809	3.3322	2.30259	0.3333	0.1822	0.699646	0.07807	0.133288	0.0752698	0.385612	12
206	2016	3	3.71357	3.2581	2.89037	1	25.8844	3.3673	2.19722	0.375	0.1822	0.698834	0.085127	0.131321	0.0721471	0.624224	12
206	2017	3	3.71357	3.2581	2.89037	1	25.8844	3.4012	2.07944	0.4286	0.1822	0.689094	0.104707	0.117516	0.0636643	0.621274	12
206	2018	3	3.71357	3.2581	2.89037	1	25.8844	3.43399	1.94591	0.3333	0.1822	0.630963	0.104998	0.113722	0	0	12
207	2007	7	0	0	0	0	22.4732	2.83321	2.30259	0.3333	0.3375	0.571407	0.075742	0.101625	0.0694708	0.449164	7
207	2008	7	0	0	0	0	22.5883	2.89037	2.30259	0.3333	0.3357	0.614253	0.044636	0.0992748	0.0763179	0.500196	7
207	2009	7	0	0	0	0	22.7762	2.94444	2.30259	0.3333	0.3365	0.633818	0.067555	0.107898	0.0828791	0.657153	7
207	2010	19	0	0	0	0	22.9597	2.99573	2.30259	0.3333	0.3374	0.672316	0.06446	0.114387	0.0812745	0.696873	7
207	2011	19	0	0	0	0	23.3444	3.04452	2.30259	0.3333	0.3374	0.801483	0.003746	0.126956	0.079737	0.652931	7
207	2012	6	0	0	0	0	23.5253	3.09104	2.30259	0.3333	0.3375	0.830865	0.002155	0.134484	0.0803186	0.637285	7
207	2013	6	0	0	0	1	23.7093	3.13549	2.30259	0.3333	0.3378	0.849184	0.020301	0.141821	0.0803574	0.688345	7
207	2014	6	0	0	0	1	23.8794	3.17805	2.30259	0.3333	0.3379	0.852878	0.025687	0.149729	0.0827254	0.728256	7
207	2015	6	0	0	0	1	24.0757	3.21888	2.30259	0.3333	0.329	0.86348	0.011107	0.158807	0.0880881	0.776913	7
207	2016	6	0	0	0	1	24.1913	3.2581	2.30259	0.3333	0.3298	0.864875	0.013341	0.152681	0.0908377	0.715127	7
207	2017	6	0	0	0	1	24.214	3.29584	2.19722	0.375	0.3298	0.852533	0.01663	0.124553	0.0400313	0	7
207	2018	6	0	0	0	1	24.2676	3.3322	2.30259	0.3333	0.3298	0.850991	0.012982	0.111977	0.0180531	0	7
207	2019	6	0	0	0	1	24.2565	3.3673	1.79176	0.5714	0.3298	0.82546	0.009686	0.170899	0.0234831	0	7
208	2007	3	0	0	0	0	20.835	2.99573	2.30259	0.3333	0.5183	0.235552	0.193581	0.0503107	0.0155492	0.332558	10
208	2008	3	0	0	0	0	21.0421	3.04452	2.30259	0.3333	0.5183	0.095427	0.216975	0.049503	0.0143582	0.348745	10
208	2009	3	0	0	0	0	21.3746	3.09104	2.30259	0.3333	0.5841	0.127783	0.113132	0.0526606	0.0110954	0.412878	10
208	2010	2	0.693147	0	0.693147	0	21.615	3.13549	2.19722	0.375	0.5841	0.113821	0.201396	0.0566479	0.0109485	0.45031	10
208	2011	2	0.693147	0	0.693147	0	21.7995	3.17805	2.30259	0.3333	0.5841	0.11365	0.169579	0.0620643	0.0095968	0.457047	10
208	2012	2	1.60944	0	1.60944	0	21.928	3.21888	2.30259	0.3333	0.5841	0.15671	0.063293	0.0664235	0.00984409	0.490082	10
208	2013	2	0	0	0	0	22.0028	3.2581	2.19722	0.375	0.5841	0.155839	0.073408	0.0718368	0.00970473	0.546786	10
208	2014	2	0	0	0	0	22.0227	3.29584	2.30259	0.3333	0.5841	0.129441	0.058642	0.0725972	0.00945298	0.596707	10
208	2015	2	0	0	0	0	21.9558	3.3322	2.07944	0.4286	0.5841	0.068619	0.00153	0.0769756	0.00996383	0.661361	10
208	2016	2	1.38629	0	1.38629	0	21.8228	3.3673	2.30259	0.3333	0.5841	0.125634	-0.189673	0.0782812	0.0100762	0.702582	10
208	2017	2	0.693147	0	0.693147	0	21.701	3.4012	2.30259	0.3333	0.5841	0.13236	-0.120466	0.075782	0.0104728	0.657064	10
208	2018	2	0.693147	0	0.693147	0	21.7223	3.43399	2.30259	0.3333	0.5841	0.113582	0.036811	0.0760074	0.0122603	0	10
209	2007	3	0	0	0	0	19.9518	3.09104	2.30259	0.3333	0.2603	0.106415	0.03624	0.0927952	0.015925	0.662691	28
209	2008	3	0	0	0	0	19.9044	3.13549	2.30259	0.3333	0.2603	0.049469	0.018667	0.0979023	0.0323823	0.685695	28
209	2009	3	0	0	0	0	19.9144	3.17805	2.30259	0.3333	0.1342	0.049469	0.037335	0.0985037	0.0422705	0.79954	28
209	2010	3	0	0	0	0	19.9694	3.21888	2.30259	0.3333	0.1342	0.049469	0.050683	0.118046	0.0550606	0.859835	28
210	2007	3	0	0	0	0	20.6058	2.77259	2.19722	0.375	0.2377	0.583147	-0.253596	0.110413	0.0868008	0.447638	20
210	2008	3	0	0	0	0	19.916	2.83321	2.30259	0.3333	0.3528	0.257527	-0.031372	0.0679064	0.0857836	0.479383	20
210	2009	3	0	0	0	0	19.9436	2.89037	2.30259	0.3333	0.3528	0.300731	-0.023036	0.0776079	0.0908377	0.559289	20
210	2010	3	0	0	0	0	19.742	2.94444	2.30259	0.3333	0.3528	0.124153	0.020426	0.0816049	0.0811891	0.571295	20
210	2011	3	0	0	0	0	19.7904	2.99573	2.30259	0.3333	0.3528	0.153769	0.011749	0.0830233	0.038847	0.538266	20
210	2012	3	0	0	0	0	19.7295	3.04452	2.30259	0.3333	0.3528	0.238527	-0.138166	0.0893658	0.0386928	0.623365	20
210	2013	3	0	0	0	1	22.987	3.09104	2.30259	0.3333	0.7267	0.592067	0.02113	0.0958755	0.0396182	0.717786	20
210	2014	3	0	0	0	1	22.7797	3.13549	2.30259	0.3333	0.6094	0.498505	0.005979	0.0917076	0.0211462	0.752522	20
210	2015	3	0	0	0	1	22.6446	3.17805	2.30259	0.3333	0.6094	0.49342	-0.077324	0.0959617	0.0175469	0.870978	20
210	2016	3	0	0	0	1	22.6519	3.21888	2.30259	0.3333	0.6094	0.478328	0.007778	0.0918419	0.00199035	1.01118	20
210	2017	3	0	0	0	1	22.727	3.2581	2.30259	0.3333	0.6094	0.494335	0.024439	0.0901528	0.00145278	1.01792	20
210	2018	3	0	0	0	1	22.7297	3.29584	2.07944	0.4286	0.6094	0.492383	0.02733	0.112465	0.0117486	0	20
210	2019	3	0	0	0	1	22.7133	3.3322	2.07944	0.4286	0.6094	0.471075	0.027237	0.110856	0.0281161	0	20
211	2008	3	0	0	0	0	22.3116	3.21888	2.19722	0.375	0.29	0.491646	0.019104	0.0930569	0.0805966	0.375295	12
211	2009	3	0	0	0	0	22.3699	3.2581	2.30259	0.3333	0.29	0.497268	0.036999	0.0976357	0.0795456	0.395225	12
211	2010	3	0	0	0	0	22.5074	3.29584	2.19722	0.375	0.2639	0.502319	0.034643	0.103035	0.0708638	0.414982	12
211	2011	3	0	0	0	0	22.509	3.3322	2.30259	0.3333	0.2639	0.505273	0.012263	0.102074	0.0666473	0.453678	12
211	2012	3	0	0	0	0	22.5055	3.3673	2.30259	0.3333	0.2639	0.551759	-0.034256	0.108128	0.0673493	0.523765	12
211	2014	3	0	0	0	1	22.0371	3.43399	2.30259	0.3333	0.2406	0.696732	0.010085	0.120129	0.0723909	0.607884	12
211	2015	3	0	0	0	1	21.8787	3.46574	2.30259	0.3333	0.1139	0.668914	-0.02257	0.133288	0.0752698	0.385612	12
211	2016	3	0	0	0	1	21.6855	3.49651	2.30259	0.3333	0.1139	0.820605	-0.224782	0.131321	0.0721471	0.624224	12
211	2017	3	0	0	0	1	21.6967	3.49651	2.30259	0.3333	0.1139	0.778131	0.034348	0.117516	0.0636643	0.621274	12
211	2018	3	0	0	0	1	21.6328	3.49651	2.30259	0.3333	0.2261	0.755776	0.008143	0.113722	0	0	12
212	2007	3	0	0	0	0	21.1365	2.77259	2.19722	0.375	0.2658	0.67163	0.010541	0.0446583	0.0565563	0.646519	5
212	2011	3	0	0	0	0	21.4453	2.99573	2.30259	0.3333	0.242	0.540351	0.080082	0.0721023	0.0135262	0.588702	5
212	2012	3	0	0	0	0	21.5624	3.04452	2.30259	0.3333	0.242	0.436626	0.173536	0.0764706	0.0578384	0.689065	5
212	2013	3	0	0	0	0	21.7545	3.09104	2.30259	0.3333	0.2167	0.39257	0.15011	0.076315	0.0621198	0.65109	5
212	2014	3	0	0	0	0	21.8702	3.13549	2.30259	0.3333	0.2228	0.350592	0.141091	0.0743716	0.0655517	0.701251	5
212	2015	3	0	0	0	0	22.0623	3.17805	2.30259	0.3333	0.2228	0.361767	0.141134	0.0702023	0.0658882	0.78254	5
212	2016	3	0	0	0	0	22.5484	3.21888	2.30259	0.3333	0.2236	0.282593	0.109119	0.0694046	0.075981	0.778268	5
213	2007	19	0	0	0	0	21.0463	2.77259	2.30259	0.3333	0.1536	0.260046	0.06133	0.0566701	0.0301182	0.473673	13
213	2008	19	0	0	0	0	20.9937	2.83321	2.30259	0.3333	0.1536	0.268611	0.004098	0.0453097	0.0261562	0.495619	13
213	2009	19	0	0	0	0	20.9404	2.89037	2.30259	0.3333	0.1536	0.225673	0.002798	0.0517847	0.0246886	0.728206	13
213	2010	3	0	0	0	0	20.9681	2.94444	2.30259	0.3333	0.1536	0.329985	-0.070061	0.0559681	0.0199627	0.808621	13
213	2011	3	0	0	0	0	20.8556	2.99573	2.30259	0.3333	0.1536	0.37576	-0.177847	0.060484	0.0196276	0.784916	13
213	2012	3	0	0	0	0	20.8326	3.04452	2.30259	0.3333	0.1662	0.411384	0.011555	0.0886763	0.00614596	0.957354	13
213	2013	3	0	0	0	0	20.6027	3.09104	2.30259	0.3333	0.0804	0.329539	-0.070219	0.0864607	0.00213802	0.810117	13
213	2014	3	0	0	0	0	20.5369	3.13549	2.30259	0.3333	0.1662	0.307856	0.007525	0.0851735	0.000710544	0.824898	13
213	2015	3	0	0	0	0	20.3375	3.17805	2.19722	0.375	0.1796	0.159466	-0.004306	0.0856373	0.000932555	0.969281	13
213	2016	3	0	0	0	0	22.4766	3.21888	2.30259	0.3333	0.1641	0.132475	0.056818	0.0813227	0.000248884	0.993928	13
215	2007	3	0	0	0	0	20.4474	3.04452	2.48491	0.3636	0.2272	0.699315	0.038782	0.0705546	0.0501289	0.55151	21
215	2008	3	0	0	0	0	20.4749	3.09104	2.48491	0.3636	0.2272	0.693155	0.014328	0.0700282	0.0454881	0.568688	21
215	2009	3	0	0	0	0	20.665	3.13549	2.48491	0.3636	0.2272	0.734952	0.027342	0.0684111	0.0444681	0.649564	21
215	2010	3	0	0	0	0	20.7104	3.17805	2.48491	0.3636	0.2272	0.715773	0.04106	0.0701027	0.0414101	0.674311	21
215	2011	3	0	0	0	0	20.6895	3.21888	2.48491	0.3636	0.2339	0.685234	0.055822	0.0995623	0.0389238	0.629257	21
215	2012	18	0	0	0	0	21.8992	3.2581	2.48491	0.3636	0.2019	0.340707	0.055524	0.103524	0.0388685	0.62671	21
215	2014	18	0	0	0	1	22.7402	3.3322	2.48491	0.3636	0.1341	0.331647	0.032586	0.109342	0.0430907	0.691449	21
215	2015	18	0	0	0	1	22.7521	3.3673	2.48491	0.3636	0.1234	0.296669	0.048861	0.11422	0.0471329	0.704307	21
215	2016	18	0	0	0	1	22.8175	3.4012	2.48491	0.3636	0.1234	0.286639	0.036852	0.110983	0.0500796	0.590953	21
216	2007	3	0	0	0	0	22.5774	2.63906	2.56495	0.3333	0.3383	0.521139	0.027499	0.143172	0.0340128	0.380468	4
216	2008	3	0	0	0	0	22.5168	2.70805	2.56495	0.3333	0.3383	0.488921	0.004621	0.155533	0.036038	0.325786	4
216	2009	3	0	0	0	0	22.6427	2.77259	2.56495	0.3333	0.3383	0.571241	-0.01638	0.157106	0.0332121	0.376594	4
216	2010	3	0	0	0	0	23.1516	2.83321	2.19722	0.375	0.3383	0.619194	0.045015	0.157306	0.0297682	0.367116	4
216	2011	3	0	0	0	0	23.2859	2.89037	2.30259	0.4444	0.3383	0.558105	0.089744	0.174897	0.0287288	0.340426	4
216	2012	3	0	0	0	0	23.4676	2.94444	2.30259	0.4444	0.3113	0.481236	0.088863	0.174244	0.0295885	0.337276	4
216	2013	3	0.693147	0	0.693147	1	23.6605	2.99573	2.19722	0.375	0.3113	0.459259	0.094423	0.173228	0.028233	0.33039	4
216	2014	3	0	0	0	1	23.7827	3.04452	2.19722	0.375	0.3113	0.436092	0.09395	0.175659	0.0276044	0.32764	4
216	2015	3	0	0	0	1	24.0578	3.09104	2.19722	0.375	0.3113	0.509859	0.070757	0.190639	0.0367142	0.32047	4
216	2016	3	0	0	0	1	24.2877	3.13549	2.19722	0.375	0.3113	0.550833	0.06232	0.187908	0.0337263	0.291729	4
216	2017	3	1.09861	0.693147	0.693147	1	24.3277	3.17805	2.19722	0.375	0.3113	0.461464	0.08009	0.181735	0.0569901	0.299438	4
216	2018	3	0	0	0	1	24.3853	3.21888	2.19722	0.375	0.3113	0.467485	0.053389	0.174769	0.0366025	0	4
217	2007	6	0	0	0	0	20.2706	3.04452	2.56495	0.3333	0.4625	0.231704	0.107387	0.161079	0.0430454	0.346201	1
218	2008	3	0	0	0	0	19.2859	2.89037	2.19722	0.3	0.1792	0.216291	0.005118	0.0410211	0.017293	0.923045	5
218	2009	3	0	0	0	0	19.3167	2.94444	2.30259	0.3333	0.1759	0.238353	0.001665	0.0406507	0.0173545	0.993018	5
218	2010	3	0	0	0	0	19.148	2.99573	2.30259	0.3333	0.1759	0.267528	-0.18286	0.0406482	0.0170102	0.881553	5
218	2011	3	0	0	0	0	19.148	3.04452	2.19722	0.375	0.1759	0.259128	-0.0052	0.0461731	0.0194363	0.67538	5
218	2012	3	0	0	0	0	22.3098	3.09104	2.07944	0.4286	0.2565	0.59657	0.059863	0.048982	0.0203766	0.781819	5
218	2013	4	0	0	0	1	22.4734	3.13549	2.30259	0.3333	0.2565	0.598679	0.056527	0.0534768	0.021794	0.737106	5
218	2014	4	0	0	0	1	22.9846	3.17805	2.30259	0.3333	0.213	0.544689	0.038015	0.0551301	0.0275351	0.949078	5
218	2015	4	0	0	0	1	22.9421	3.21888	2.30259	0.3333	0.213	0.546777	0.031188	0.0554856	0.0306497	1.06213	5
218	2016	4	0	0	0	1	23.2216	3.2581	2.19722	0.375	0.215	0.644084	0.017599	0.0552514	0.0329251	1.1432	5
219	2007	6	0	0	0	0	19.148	2.99573	2.30259	0.3333	0.2599	0.049469	0.216975	0.0373394	0.0134859	0.405567	21
219	2014	3	0	0	0	1	20.4503	3.29584	2.30259	0.3333	0.2592	0.290102	0.006418	0.0595535	0.00576836	1.0612	21
219	2015	3	0	0	0	1	20.353	3.3322	2.30259	0.3333	0.2592	0.22105	-0.019428	0.0653567	0.0058513	1.1656	21
219	2016	3	0	0	0	1	20.4683	3.3673	2.30259	0.3333	0.2592	0.118446	0.028466	0.0668591	0.00582134	1.15921	21
219	2017	3	0	0	0	1	19.9178	3.4012	2.30259	0.3333	0.2592	0.183631	-0.388213	0.0637297	0.00109251	1.16134	21
219	2018	3	0	0	0	1	19.3487	3.43399	2.19722	0.375	0.1291	0.220098	-0.388213	0.0645044	0.000975274	0	21
220	2007	19	0	0	0	0	21.2635	2.89037	2.48491	0.3636	0.3179	0.763885	0.021972	0.0742255	0.0248207	0.507172	24
220	2008	19	0	0	0	0	21.7092	2.94444	2.48491	0.3636	0.239	0.740837	0.025449	0.0739247	0.0306918	0.546767	24
220	2009	19	0	0	0	0	21.924	2.99573	2.48491	0.3636	0.239	0.623011	0.054433	0.0749839	0.0277488	0.63237	24
220	2010	19	0	0	0	0	22.4989	3.04452	1.79176	0.3	0.239	0.534319	0.094039	0.079343	0.0265629	0.741958	24
221	2011	6	0	0	0	0	19.148	3.04452	2.30259	0.3333	0.1717	0.73688	0.032384	0.0455433	0.0057273	0.589026	23
221	2012	6	0	0	0	0	19.148	3.09104	2.30259	0.3333	0.1717	0.727805	0.009465	0.0555397	0.000387306	0.739765	23
222	2007	3	0	0	0	0	19.8046	2.48491	2.30259	0.3333	0.5882	0.685687	0.011908	0.074781	0.00915704	0.4376	11
222	2008	3	0	0	0	0	19.3409	2.56495	2.07944	0.3	0.4921	0.847363	-0.357407	0.0819245	0.0113069	0.485463	11
222	2011	3	0	0	0	0	19.148	2.77259	2.30259	0.3333	0.2999	0.949727	-0.205085	0.0766273	0.00882497	0.788208	11
222	2012	3	0	0	0	0	19.148	2.83321	2.30259	0.3333	0.2999	0.885306	0.040038	0.0862204	0.0157942	0.893062	11
222	2013	18	0	0	0	0	19.148	2.89037	2.30259	0.3333	0.2999	0.86192	0.027686	0.0977557	0.0119063	1.07116	11
222	2014	18	0	0	0	0	19.148	2.94444	2.30259	0.3333	0.2999	0.904748	-0.004731	0.104764	0.0126894	1.07056	11
222	2015	18	0	0	0	0	21.6655	2.99573	2.30259	0.3333	0.2233	0.178578	0.045129	0.0877149	0.0126926	1.08732	11
222	2016	18	0	0	0	0	21.8709	3.04452	2.30259	0.3333	0.2213	0.217179	0.060132	0.08669	0.013723	1.18232	11
222	2017	18	0	0	0	0	22.0226	3.09104	2.19722	0.375	0.2213	0.366067	0.042365	0.0965626	0.0106207	0.436326	11
222	2018	18	0	0	0	0	21.4823	3.13549	2.30259	0.3333	0.2218	0.689115	-0.388213	0.0940998	0.0100129	0	11
223	2007	3	0.693147	0	0.693147	0	21.1405	2.56495	1.79176	0.4	0.462	0.627342	0.028306	0.0736774	0.0323533	0.262104	12
223	2008	3	0.693147	0	0.693147	0	21.1001	2.63906	1.79176	0.4	0.4597	0.628383	-0.01397	0.0756876	0.0308666	0.256295	12
223	2009	3	1.09861	0	1.09861	0	21.0987	2.70805	1.79176	0.4	0.2924	0.704545	-0.076696	0.0768917	0.0289047	0.291069	12
223	2010	3	1.38629	0	1.38629	0	20.8711	2.77259	1.79176	0.4	0.2924	0.587585	0.021016	0.0811894	0.0259114	0.303637	12
223	2011	3	1.38629	0	1.38629	0	20.647	2.83321	1.79176	0.4	0.2924	0.611377	-0.089914	0.0788413	0.0240594	0.274658	12
223	2012	3	0	0	0	0	20.5189	2.89037	1.79176	0.4	0.2924	0.753735	-0.188348	0.0813504	0.024501	0.277347	12
223	2013	3	1.09861	0.693147	0.693147	1	20.398	2.94444	1.79176	0.5	0.2924	0.678592	0.020067	0.0740463	0.0218072	0.288879	12
223	2014	3	0	0	0	1	20.2595	2.99573	1.79176	0.4	0.2003	0.761481	-0.130634	0.0744067	0.0213981	0.292664	12
223	2015	3	0	0	0	1	19.5603	3.04452	1.79176	0.4	0.2003	0.534206	-0.013503	0.0745549	0.0209467	0.298665	12
223	2016	3	0	0	0	1	22.5937	3.09104	1.79176	0.4	0.4578	0.289852	0.048721	0.0712955	0.0204162	0.291782	12
223	2017	9	0	0	0	1	22.6731	3.13549	1.79176	0.4	0.3925	0.280641	0.075203	0.0714656	0.0204718	0.275301	12
223	2018	9	0	0	0	1	22.7888	3.17805	1.79176	0.4	0.3925	0.256617	0.090487	0.0714904	0	0	12
224	2007	3	1.09861	1.09861	0	0	22.1469	3.04452	2.48491	0.3636	0.1624	0.639796	0.066659	0.0537802	0.0210989	0.573058	10
224	2008	3	0	0	0	0	22.4858	3.09104	2.48491	0.3636	0.1624	0.891925	-0.14243	0.0529566	0.0136232	0.611361	10
224	2009	3	0	0	0	0	22.6187	3.13549	2.3979	0.3	0.1624	0.889472	0.015896	0.0583444	0.0175249	0.686593	10
224	2010	3	0.693147	0.693147	0	0	22.7484	3.17805	2.3979	0.4	0.1624	0.955831	-0.05885	0.0654923	0.0163387	0.745476	10
224	2012	3	0	0	0	0	22.0158	3.2581	2.07944	0.3	0.2977	0.797791	0.216975	0.0762936	0.0134005	0.750892	10
224	2013	3	0	0	0	1	21.9257	3.29584	2.30259	0.3333	0.2977	0.843264	-0.090605	0.086845	0.0128293	0.775883	10
224	2014	3	0	0	0	1	21.8261	3.3322	2.30259	0.3333	0.2977	0.811452	-0.142594	0.0898828	0.0908377	0.829311	10
224	2015	3	0	0	0	1	20.534	3.3673	2.30259	0.3333	0.2315	0.242511	0.071055	0.0937058	0.013554	0.873553	10
224	2016	3	0	0	0	1	20.5541	3.4012	2.30259	0.3333	0.2315	0.238342	0.019264	0.100866	0.0144087	0.98877	10
224	2017	3	0	0	0	1	20.5546	3.43399	2.30259	0.3333	0.2315	0.229517	0.009154	0.0920795	0.0138016	0.829299	10
224	2018	3	0	0	0	1	20.5871	3.46574	2.30259	0.3333	0.2315	0.246866	0.007338	0.0925483	0.015262	0	10
225	2009	3	0	0	0	0	20.4729	2.89037	2.19722	0.3	0.2746	0.390032	0.018991	0.0373394	0.0146136	0.478585	21
225	2010	3	0	0	0	0	20.639	2.94444	2.30259	0.3333	0.2742	0.455946	0.027659	0.0373394	0.0148373	0.543015	21
225	2011	3	0.693147	0.693147	0	0	20.7684	2.99573	2.30259	0.3333	0.2742	0.497509	0.024702	0.045686	0.0102724	0.514934	21
225	2012	3	0	0	0	0	21.0002	3.04452	2.30259	0.3333	0.2742	0.597451	0.004225	0.055898	0.012237	0.614811	21
225	2013	3	0	0	0	1	21.4905	3.09104	2.30259	0.3333	0.2983	0.49023	0.001924	0.0680634	0.0133696	0.602922	21
225	2014	3	0	0	0	1	21.5306	3.13549	2.30259	0.3333	0.2983	0.509652	0.003434	0.0796464	0.0127385	0.782386	21
225	2015	3	0	0	0	1	21.5778	3.17805	2.30259	0.3333	0.3013	0.554425	-0.031519	0.100263	0.0150633	0.86389	21
225	2016	3	0	0	0	1	21.6704	3.21888	2.30259	0.3333	0.2794	0.499855	0.006442	0.0868058	0.0156173	0.863076	21
225	2017	3	0	0	0	1	21.7535	3.2581	2.30259	0.3333	0.2794	0.527887	0.005076	0.0774705	0.0157741	0.90416	21
225	2018	3	0	0	0	1	21.737	3.29584	2.30259	0.3333	0.2794	0.543568	-0.020328	0.0685695	0.0142955	0	21
225	2019	3	0	0	0	1	21.7147	3.3322	2.30259	0.3333	0.2794	0.529874	0.004918	0.0623831	0.0139331	0	21
226	2007	6	0	0	0	0	22.27	2.77259	2.19722	0.375	0.4227	0.823604	0.008428	0.0855966	0.0707173	0.616722	27
226	2008	6	0	0	0	0	22.3047	2.83321	2.07944	0.4286	0.4227	0.808514	0.032034	0.0878816	0.0908377	0.651429	27
226	2009	6	0	0	0	0	22.2213	2.89037	2.07944	0.4286	0.4227	0.730075	0.05156	0.0920182	0.0908377	0.715873	27
226	2010	6	0	0	0	0	22.7484	2.94444	2.07944	0.4286	0.4227	0.803689	0.048549	0.0970951	0.0908377	0.784755	27
226	2011	6	0	0	0	0	22.9603	2.99573	2.07944	0.4286	0.375	0.823216	0.026199	0.105863	0.0908377	0.744649	27
226	2012	6	0	0	0	0	22.9869	3.04452	1.94591	0.5	0.2992	0.798468	0.022015	0.107115	0.0908377	0.80316	27
226	2013	6	0	0	0	1	22.971	3.09104	1.94591	0.5	0.2993	0.779629	0.024616	0.111121	0.0908377	0.846724	27
226	2014	6	0	0	0	1	22.9095	3.13549	1.94591	0.5	0.2993	0.765699	0.01245	0.101999	0.0908377	0.884797	27
226	2015	6	0	0	0	1	22.8548	3.17805	1.94591	0.5	0.2993	0.78223	-0.026546	0.0750052	0.0244724	0.589691	27
226	2017	6	0	0	0	1	22.5222	3.2581	2.07944	0.4286	0.2806	0.75439	0.000331	0.0940849	0.0325343	0.236453	27
226	2018	6	0	0	0	1	22.4438	3.29584	2.07944	0.4286	0.2806	0.815167	-0.077292	0.0918025	0.0244497	0	27
226	2019	6	0	0	0	1	22.2289	3.3322	2.07944	0.4286	0.2806	0.850198	-0.076625	0.0989528	0.00869667	0	27
227	2007	3	0	0	0	0	22.0716	2.77259	2.30259	0.3333	0.2103	0.453108	0.122594	0.0583037	0.0168011	0.366538	10
227	2008	3	0	0	0	0	22.3402	2.83321	2.30259	0.3333	0.211	0.395555	0.107562	0.0562854	0.012791	0.384367	10
227	2011	3	1.38629	0	1.38629	0	23.3486	2.99573	2.30259	0.3333	0.211	0.648312	0.039973	0.0714953	0.0177148	0.480429	10
227	2012	3	1.38629	1.09861	0.693147	0	23.3115	3.04452	2.30259	0.3333	0.211	0.630917	0.001732	0.0770141	0.0169016	0.56743	10
227	2013	3	1.94591	0.693147	1.79176	0	23.2554	3.09104	2.30259	0.3333	0.2762	0.62131	-0.030975	0.0863153	0.0165957	0.624957	10
227	2014	3	1.60944	0	1.60944	0	23.1401	3.13549	2.30259	0.3333	0.2762	0.597773	-0.002488	0.0879451	0.0163296	0.667931	10
227	2015	3	1.60944	1.09861	1.09861	0	22.9639	3.17805	2.30259	0.3333	0.2762	0.628449	-0.103007	0.0918528	0.0159947	0.720388	10
227	2016	3	1.09861	0.693147	0.693147	0	22.9492	3.21888	2.30259	0.3333	0.2762	0.620766	0.001905	0.0910119	0.008243	0.762229	10
227	2017	3	0.693147	0	0.693147	0	22.981	3.2581	2.30259	0.3333	0.2762	0.621864	0.006497	0.0831844	0.00897093	0.749127	10
228	2007	3	0	0	0	0	19.148	2.77259	2.30259	0.3333	0.2293	0.178951	-0.388213	0.0840219	0.0682709	0.639959	15
228	2008	3	0	0	0	0	19.148	2.83321	2.30259	0.3333	0.1546	0.215224	-0.208974	0.0840915	0.064844	0.657591	15
228	2009	3	0	0	0	0	19.148	2.89037	2.30259	0.3333	0.1546	0.08386	0.028463	0.0856725	0.0717239	0.676514	15
228	2010	3	0	0	0	0	19.148	2.94444	2.30259	0.3333	0.1546	0.049469	0.005299	0.0939866	0.0613815	0.690847	15
228	2011	3	0	0	0	0	19.148	2.99573	2.30259	0.3333	0.1546	0.049469	0.041109	0.0979841	0.0596669	0.62085	15
228	2012	3	0	0	0	0	19.148	3.04452	2.30259	0.3333	0.1546	0.198605	0.064245	0.0954666	0.0592591	0.660365	15
228	2013	9	0	0	0	1	19.1559	3.09104	2.30259	0.3333	0.1546	0.188982	0.06282	0.0937598	0.0566622	0.653557	15
228	2014	3	0	0	0	1	21.1444	3.13549	2.30259	0.3333	0.5792	0.092627	0.093863	0.0885132	0.0344039	0.675263	15
228	2015	18	0	0	0	1	21.7422	3.17805	2.19722	0.375	0.554	0.237634	0.061748	0.0884253	0.0228413	0.64458	15
228	2016	18	0	0	0	1	21.9827	3.21888	2.19722	0.375	0.554	0.337898	0.065433	0.0831835	0.0303114	0.624379	15
228	2017	18	0	0	0	1	22.1341	3.2581	2.19722	0.375	0.554	0.364926	0.076246	0.0783888	0.0234376	0.588705	15
228	2018	18	0	0	0	1	22.1655	3.29584	2.19722	0.375	0.554	0.312123	0.079255	0.0794764	0.0240473	0	15
228	2019	18	0	0	0	1	22.1384	3.3322	2.19722	0.375	0.4518	0.253447	0.052818	0.0797245	0.0248566	0	15
229	2007	9	0.693147	0.693147	0	0	21.2117	2.70805	2.07944	0.4286	0.2398	0.171175	0.014382	0.0488963	0.0284912	0.557923	10
229	2008	9	1.94591	1.60944	1.09861	0	21.2695	2.77259	2.30259	0.3333	0.2	0.203588	0.018661	0.0483859	0.0215626	0.571229	10
229	2009	9	1.09861	0.693147	0.693147	0	21.2734	2.83321	2.30259	0.3333	0.1974	0.184173	0.021875	0.0510879	0.0205177	0.600297	10
229	2010	9	0	0	0	0	21.3468	2.89037	2.30259	0.3333	0.1974	0.212441	0.019834	0.0545596	0.0185235	0.620829	10
229	2011	9	1.38629	1.38629	0	0	21.3898	2.94444	2.30259	0.3333	0.1974	0.226445	0.021314	0.0617898	0.0191007	0.587711	10
229	2012	3	2.19722	1.79176	1.38629	0	21.599	2.99573	2.30259	0.3333	0.1974	0.346862	0.024861	0.0676639	0.0186932	0.576349	10
[truncated: 21,330 more rows]
